# Supplementary material for: LeafMachine: Using machine learning to automate leaf trait extraction from digitized herbarium specimens
Source: Appl Plant Sci. 2020 Jul 1;8(6):e11367. doi: 10.1002/aps3.11367 (PMC7328653; doi:10.1002/aps3.11367)
Supplement: Supplementary file 2 — APPENDIX S2. The high‐ and low‐resolution herbarium specimen images used to train LeafMachine’s convolutional neural network (CNN). [file APS3-8-e11367-s002.xlsx]

## Sheet: Sheet1
Weaver et al.—Applications in Plant Sciences 2020 8(6)—Data Supplement S2
doi:10.1002/aps3.11367
Appendix S2. The high- and low-resolution herbarium specimen images used to train LeafMachine's convolutional neural network (CNN). These digitized specimens were randomly sampled from herbaria that had accessible DarwinCore files (accession numbers and URLs for these specimens are listed) or sampled from photographs taken in-person at herbaria by J.N. and R.G.L. Bolded rows indicate specimens in…
Herbarium code	Institution affiliation	Accession number	High Resolution URL	Low Resolution URL
AASU	Georgia Southern University	AASU001936	https://bisque.cyverse.org/image_service/image/00-ozMCdWuezjoPpv8NLsQD9T/resize:4000/format:jpeg	https://bisque.cyverse.org/image_service/image/00-ozMCdWuezjoPpv8NLsQD9T/resize:1250/format:jpeg
AASU	Georgia Southern University	AASU003527	https://bisque.cyverse.org/image_service/image/00-Mo6CaivWooJRCySFRdGgG/resize:4000/format:jpeg	https://bisque.cyverse.org/image_service/image/00-Mo6CaivWooJRCySFRdGgG/resize:1250/format:jpeg
AASU	Georgia Southern University	AASU002117	https://bisque.cyverse.org/image_service/image/00-ATummbMgdMVJ65RCZBraWL/resize:4000/format:jpeg	https://bisque.cyverse.org/image_service/image/00-ATummbMgdMVJ65RCZBraWL/resize:1250/format:jpeg
AASU	Georgia Southern University	AASU001725	https://bisque.cyverse.org/image_service/image/00-cvefMo2AdmFXSAWxwTibZ9/resize:4000/format:jpeg	https://bisque.cyverse.org/image_service/image/00-cvefMo2AdmFXSAWxwTibZ9/resize:1250/format:jpeg
AASU	Georgia Southern University	AASU001895	https://bisque.cyverse.org/image_service/image/00-ymLgZcg3k9VYbcUaAGQZvb/resize:4000/format:jpeg	https://bisque.cyverse.org/image_service/image/00-ymLgZcg3k9VYbcUaAGQZvb/resize:1250/format:jpeg
AASU	Georgia Southern University	AASU002132	https://bisque.cyverse.org/image_service/image/00-7kaSsrQJVn4hdJBpEmbgmc/resize:4000/format:jpeg	https://bisque.cyverse.org/image_service/image/00-7kaSsrQJVn4hdJBpEmbgmc/resize:1250/format:jpeg
AASU	Georgia Southern University	AASU004309	https://bisque.cyverse.org/image_service/image/00-8bt95pb4zZykmk7bU4yF7b/resize:4000/format:jpeg	https://bisque.cyverse.org/image_service/image/00-8bt95pb4zZykmk7bU4yF7b/resize:1250/format:jpeg
AASU	Georgia Southern University	AASU002256	https://bisque.cyverse.org/image_service/image/00-JYV7NyJRbPXk7naYmAxDqc/resize:4000/format:jpeg	https://bisque.cyverse.org/image_service/image/00-JYV7NyJRbPXk7naYmAxDqc/resize:1250/format:jpeg
AASU	Georgia Southern University	AASU002056	https://bisque.cyverse.org/image_service/image/00-PWYLhQysjEDvaHzizULizF/resize:4000/format:jpeg	https://bisque.cyverse.org/image_service/image/00-PWYLhQysjEDvaHzizULizF/resize:1250/format:jpeg
ALAM	Adams State College	ALAM-V-0000849	https://api.idigbio.org/v2/media/8fcddd3a85ccc337d7239e595c831fcc?size=fullsize	https://api.idigbio.org/v2/media/8fcddd3a85ccc337d7239e595c831fcc?size=webview
ALAM	Adams State College	ALAM-V-0002184	https://api.idigbio.org/v2/media/0d858614ff01f3413ba0156e2ecb374f?size=fullsize	https://api.idigbio.org/v2/media/0d858614ff01f3413ba0156e2ecb374f?size=webview
ALAM	Adams State College	ALAM-V-0002517	https://api.idigbio.org/v2/media/e0f67c87db0001caf14d7701eaf4fc1b?size=fullsize	https://api.idigbio.org/v2/media/e0f67c87db0001caf14d7701eaf4fc1b?size=webview
ALAM	Adams State College	ALAM-V-0004224	https://api.idigbio.org/v2/media/f716ef9010c8b0069421be6b5b9c70e7?size=fullsize	https://api.idigbio.org/v2/media/f716ef9010c8b0069421be6b5b9c70e7?size=webview
ALAM	Adams State College	ALAM-V-0004268	https://api.idigbio.org/v2/media/8a0ca0f2dd3475d573105a104ffc9ae4?size=fullsize	https://api.idigbio.org/v2/media/8a0ca0f2dd3475d573105a104ffc9ae4?size=webview
ALAM	Adams State College	ALAM-V-0005045	https://api.idigbio.org/v2/media/1ba61f2554d89bd85fa9260bb2ae417f?size=fullsize	https://api.idigbio.org/v2/media/1ba61f2554d89bd85fa9260bb2ae417f?size=webview
ALAM	Adams State College	ALAM-V-0004795	https://api.idigbio.org/v2/media/ca379cd3bd0519d15192b68c1f76ae59?size=fullsize	https://api.idigbio.org/v2/media/ca379cd3bd0519d15192b68c1f76ae59?size=webview
ALAM	Adams State College	ALAM-V-0004783	https://api.idigbio.org/v2/media/166e0c3f0f7b749788af7283ab198722?size=fullsize	https://api.idigbio.org/v2/media/166e0c3f0f7b749788af7283ab198722?size=webview
ALAM	Adams State College	ALAM-V-0004679	https://api.idigbio.org/v2/media/e2bf9ef7108d6dbc07154f10375c967d?size=fullsize	https://api.idigbio.org/v2/media/e2bf9ef7108d6dbc07154f10375c967d?size=webview
APSC	Austin Peay State University	APSC0017416	https://bisque.cyverse.org/image_service/image/00-ZSXGA5Vim7eyXc6Tck3kRS?resize=4000&format=jpeg	https://bisque.cyverse.org/image_service/image/00-ZSXGA5Vim7eyXc6Tck3kRS?resize=1250&format=jpeg
APSC	Austin Peay State University	APSC0026227	https://bisque.cyverse.org/image_service/image/00-LHiA2n8KC67JDPyJcTygWX?resize=4000&format=jpeg	https://bisque.cyverse.org/image_service/image/00-LHiA2n8KC67JDPyJcTygWX?resize=1250&format=jpeg
APSC	Austin Peay State University	APSC0060215	https://bisque.cyverse.org/image_service/image/00-7K9zFUpC7B5NhF9eTZoSwA/resize:4000/format:jpeg	https://bisque.cyverse.org/image_service/image/00-7K9zFUpC7B5NhF9eTZoSwA/resize:1250/format:jpeg
APSC	Austin Peay State University	APSC0060237	https://bisque.cyverse.org/image_service/image/00-2hFqtd5aqAoJdoGivPNPYH/resize:4000/format:jpeg	https://bisque.cyverse.org/image_service/image/00-2hFqtd5aqAoJdoGivPNPYH/resize:1250/format:jpeg
APSC	Austin Peay State University	APSC0062559	https://bisque.cyverse.org/image_service/image/00-7DFQd4LPxwzrdjcRrTGFga/resize:4000/format:jpeg	https://bisque.cyverse.org/image_service/image/00-7DFQd4LPxwzrdjcRrTGFga/resize:1250/format:jpeg
APSC	Austin Peay State University	APSC0068472	https://bisque.cyverse.org/image_service/image/00-b5UFD48WByqRpismVdZaGm/resize:4000/format:jpeg	https://bisque.cyverse.org/image_service/image/00-b5UFD48WByqRpismVdZaGm/resize:1250/format:jpeg
APSC	Austin Peay State University	APSC0069886	https://bisque.cyverse.org/image_service/image/00-LPSuL7fgN9FcobowCwowa/resize:4000/format:jpeg	https://bisque.cyverse.org/image_service/image/00-LPSuL7fgN9FcobowCwowa/resize:1250/format:jpeg
APSC	Austin Peay State University	APSC0078477	https://bisque.cyverse.org/image_service/image/00-jUcYzSgCYiiXGrwAobpKsa/resize:4000/format:jpeg	https://bisque.cyverse.org/image_service/image/00-jUcYzSgCYiiXGrwAobpKsa/resize:1250/format:jpeg
APSC	Austin Peay State University	APSC0085988	https://bisque.cyverse.org/image_service/image/00-uMjeRNSAqcRs6SCmdLXAhK/resize:4000/format:jpeg	https://bisque.cyverse.org/image_service/image/00-uMjeRNSAqcRs6SCmdLXAhK/resize:1250/format:jpeg
APSC	Austin Peay State University	APSC0003288	https://bisque.cyverse.org/image_service/image/00-ZGK3Te5c8yg4sw9gzSgPYn?resize=4000&format=jpeg	https://bisque.cyverse.org/image_service/image/00-ZGK3Te5c8yg4sw9gzSgPYn?resize=1250&format=jpeg
ASC	Northern Arizona University	ASC00034347	https://api.idigbio.org/v2/media/4c8fa5fe5c6fcfda6e2b595cec07983b?size=fullsize	https://api.idigbio.org/v2/media/4c8fa5fe5c6fcfda6e2b595cec07983b?size=webview
ASC	Northern Arizona University	ASC00041437	https://api.idigbio.org/v2/media/bbca40d400e787561117cdaa444a92eb	https://api.idigbio.org/v2/media/bbca40d400e787561117cdaa444a92eb?size=webview
ASC	Northern Arizona University	ASC00022259	https://api.idigbio.org/v2/media/33928ea73db542b5e105d8fd392a9889?size=fullsize	https://api.idigbio.org/v2/media/33928ea73db542b5e105d8fd392a9889?size=webview
ASC	Northern Arizona University	ASC00041280	https://api.idigbio.org/v2/media/9fc9b8fda23ea10ca5b5c449821f200f	https://api.idigbio.org/v2/media/9fc9b8fda23ea10ca5b5c449821f200f?size=webview
ASC	Northern Arizona University	ASC00001105	https://api.idigbio.org/v2/media/d1928e0d9618ed22700b3042d9946198	https://api.idigbio.org/v2/media/d1928e0d9618ed22700b3042d9946198?size=webview
ASC	Northern Arizona University	ASC00082784	https://api.idigbio.org/v2/media/b6eda21ee2716decc34006df818e8ef5	https://api.idigbio.org/v2/media/b6eda21ee2716decc34006df818e8ef5?size=webview
ASC	Northern Arizona University	ASC00099937	https://api.idigbio.org/v2/media/5da068aef1002e991cb191bd102e1a20?size=fullsize	https://api.idigbio.org/v2/media/5da068aef1002e991cb191bd102e1a20?size=webview
ASC	Northern Arizona University	ASC00102573	https://api.idigbio.org/v2/media/2ebc0503e7c4ad8b3edc3347ed726f58	https://api.idigbio.org/v2/media/2ebc0503e7c4ad8b3edc3347ed726f58?size=webview
ASC	Northern Arizona University	ASC00102221	https://api.idigbio.org/v2/media/cc0e2f50342d687b8f0d16da88526218	https://api.idigbio.org/v2/media/cc0e2f50342d687b8f0d16da88526218?size=webview
ASC	Northern Arizona University	ASC00110013	https://api.idigbio.org/v2/media/322fe157fd57c55a4547d9dac9e4b20c	https://api.idigbio.org/v2/media/322fe157fd57c55a4547d9dac9e4b20c?size=webview
ASU	Arizona State University	ASU0302185	http://hasbrouck.asu.edu/imglib/seinet/CCH/ASU0302/ASU0302185_lg.jpg	http://hasbrouck.asu.edu/imglib/seinet/CCH/ASU0302/ASU0302185.jpg
ASU	Arizona State University	ASU0302899	http://hasbrouck.asu.edu/imglib/seinet/CCH/ASU0302/ASU0302899_lg.jpg	http://hasbrouck.asu.edu/imglib/seinet/CCH/ASU0302/ASU0302899.jpg
ASU	Arizona State University	ASU0303095	http://hasbrouck.asu.edu/imglib/seinet/CCH/ASU0303/ASU0303095_lg.jpg	http://hasbrouck.asu.edu/imglib/seinet/CCH/ASU0303/ASU0303095.jpg
ASU	Arizona State University	ASU0303119	http://hasbrouck.asu.edu/imglib/seinet/CCH/ASU0303/ASU0303119_lg.jpg	http://hasbrouck.asu.edu/imglib/seinet/CCH/ASU0303/ASU0303119.jpg
ASU	Arizona State University	ASU0303269	http://hasbrouck.asu.edu/imglib/seinet/CCH/ASU0303/ASU0303269_lg.jpg	http://hasbrouck.asu.edu/imglib/seinet/CCH/ASU0303/ASU0303269.jpg
ASU	Arizona State University	ASU0303803	http://hasbrouck.asu.edu/imglib/seinet/CCH/ASU0303/ASU0303803_lg.jpg	http://hasbrouck.asu.edu/imglib/seinet/CCH/ASU0303/ASU0303803.jpg
ASU	Arizona State University	ASU0304018	http://hasbrouck.asu.edu/imglib/seinet/CCH/ASU0304/ASU0304018_lg.jpg	http://hasbrouck.asu.edu/imglib/seinet/CCH/ASU0304/ASU0304018.jpg
ASU	Arizona State University	ASU0304172	http://hasbrouck.asu.edu/imglib/seinet/CCH/ASU0304/ASU0304172_lg.jpg	http://hasbrouck.asu.edu/imglib/seinet/CCH/ASU0304/ASU0304172.jpg
ASU	Arizona State University	ASU0304209	http://hasbrouck.asu.edu/imglib/seinet/CCH/ASU0304/ASU0304209_lg.jpg	http://hasbrouck.asu.edu/imglib/seinet/CCH/ASU0304/ASU0304209.jpg
ASU	Arizona State University	ASU0304310	http://hasbrouck.asu.edu/imglib/seinet/CCH/ASU0304/ASU0304310_lg.jpg	http://hasbrouck.asu.edu/imglib/seinet/CCH/ASU0304/ASU0304310.jpg
AUGIE	Augustana College	AUGIE-00068	http://swbiodiversity.org/imglib/midwest/AUGIE/201803/AUGIE-00068_1522250184_lg.jpg	http://swbiodiversity.org/imglib/midwest/AUGIE/201803/AUGIE-00068_1522250184.jpg
AUGIE	Augustana College	AUGIE-00032	http://swbiodiversity.org/imglib/midwest/AUGIE/201803/AUGIE-00032_1522252850_lg.jpg	http://swbiodiversity.org/imglib/midwest/AUGIE/201803/AUGIE-00032_1522252850.jpg
AUGIE	Augustana College	AUGIE-00037	http://swbiodiversity.org/imglib/midwest/AUGIE/201803/AUGIE-00037_1522343699_lg.jpg	http://swbiodiversity.org/imglib/midwest/AUGIE/201803/AUGIE-00037_1522343699.jpg
AUGIE	Augustana College	AUGIE-00139	http://swbiodiversity.org/imglib/midwest/AUGIE/201804/AUGIE-00139_1523464276_lg.jpg	http://swbiodiversity.org/imglib/midwest/AUGIE/201804/AUGIE-00139_1523464276.jpg
AUGIE	Augustana College	AUGIE-00170	http://swbiodiversity.org/imglib/midwest/AUGIE/201804/AUGIE-00170_1524763107_lg.jpg	http://swbiodiversity.org/imglib/midwest/AUGIE/201804/AUGIE-00170_1524763107.jpg
AUGIE	Augustana College	AUGIE-00245	http://swbiodiversity.org/imglib/midwest/AUGIE/201809/AUGIE-00245_1537364941_lg.jpg	http://swbiodiversity.org/imglib/midwest/AUGIE/201809/AUGIE-00245_1537364941.jpg
AUGIE	Augustana College	AUGIE-00288	http://swbiodiversity.org/imglib/midwest/AUGIE/201809/AUGIE-00288_1537996738_lg.jpg	http://swbiodiversity.org/imglib/midwest/AUGIE/201809/AUGIE-00288_1537996738.jpg
AUGIE	Augustana College	AUGIE-00323	http://swbiodiversity.org/imglib/midwest/AUGIE/201810/AUGIE-00323_1539006303_lg.jpg	http://swbiodiversity.org/imglib/midwest/AUGIE/201810/AUGIE-00323_1539006303.jpg
AUGIE	Augustana College	AUGIE-00336	http://swbiodiversity.org/imglib/midwest/AUGIE/201810/AUGIE-00336_1539181444_lg.jpg	http://swbiodiversity.org/imglib/midwest/AUGIE/201810/AUGIE-00336_1539181444.jpg
AUGIE	Augustana College	AUGIE-00471	http://swbiodiversity.org/imglib/midwest/AUGIE/201812/AUGIE-00471_1544116663_lg.jpg	http://swbiodiversity.org/imglib/midwest/AUGIE/201812/AUGIE-00471_1544116663.jpg
AVCH	City of Alexandria	AVCH-0002295	https://bisque.cyverse.org/image_service/image/00-E37nKGJs3u82PBHbA43dpd/resize:4000/format:jpeg	https://bisque.cyverse.org/image_service/image/00-E37nKGJs3u82PBHbA43dpd/resize:1250/format:jpeg
AVCH	City of Alexandria	AVCH-0001245	https://bisque.cyverse.org/image_service/image/00-78G7UJmJvuGVRZytYL4tHG/resize:4000/format:jpeg	https://bisque.cyverse.org/image_service/image/00-78G7UJmJvuGVRZytYL4tHG/resize:1250/format:jpeg
AVCH	City of Alexandria	AVCH-0001482	https://bisque.cyverse.org/image_service/image/00-E6BwXqxjdQ5RCKQKGr6jjR/resize:4000/format:jpeg	https://bisque.cyverse.org/image_service/image/00-E6BwXqxjdQ5RCKQKGr6jjR/resize:1250/format:jpeg
AVCH	City of Alexandria	AVCH-0001086	https://bisque.cyverse.org/image_service/image/00-8X4EfDHNQNkcvVd9M8vrx6/resize:4000/format:jpeg	https://bisque.cyverse.org/image_service/image/00-8X4EfDHNQNkcvVd9M8vrx6/resize:1250/format:jpeg
AVCH	City of Alexandria	AVCH-0000206	https://bisque.cyverse.org/image_service/image/00-Baz7TXTba9VawfaNZbfA8W/resize:4000/format:jpeg	https://bisque.cyverse.org/image_service/image/00-Baz7TXTba9VawfaNZbfA8W/resize:1250/format:jpeg
AVCH	City of Alexandria	AVCH-0000216	https://bisque.cyverse.org/image_service/image/00-NCmgPYRoLZBPLEqPaKzdBG/resize:4000/format:jpeg	https://bisque.cyverse.org/image_service/image/00-NCmgPYRoLZBPLEqPaKzdBG/resize:1250/format:jpeg
AVCH	City of Alexandria	AVCH-0000398	https://bisque.cyverse.org/image_service/image/00-AAPf3WRMGj9JEtZymz7NPC/resize:4000/format:jpeg	https://bisque.cyverse.org/image_service/image/00-AAPf3WRMGj9JEtZymz7NPC/resize:1250/format:jpeg
AVCH	City of Alexandria	AVCH-0000401	https://bisque.cyverse.org/image_service/image/00-UJLbDYBYYRuCRF7DJL5LuN/resize:4000/format:jpeg	https://bisque.cyverse.org/image_service/image/00-UJLbDYBYYRuCRF7DJL5LuN/resize:1250/format:jpeg
AVCH	City of Alexandria	AVCH-0000654	https://bisque.cyverse.org/image_service/image/00-28yLc3Hqws8CABKhwAujkg/resize:4000/format:jpeg	https://bisque.cyverse.org/image_service/image/00-28yLc3Hqws8CABKhwAujkg/resize:1250/format:jpeg
AVCH	City of Alexandria	AVCH-0000646	https://bisque.cyverse.org/image_service/image/00-KyaQPPzDAx4ieEPK7b8tXb/resize:4000/format:jpeg	https://bisque.cyverse.org/image_service/image/00-KyaQPPzDAx4ieEPK7b8tXb/resize:1250/format:jpeg
BCWS	Burgundy Center for Wildlife Studies	BCWS00093	https://bisque.cyverse.org/image_service/image/00-Qfg2EEHdFt8fWgNmHPJhiB?resize=4000&format=jpeg	https://bisque.cyverse.org/image_service/image/00-Qfg2EEHdFt8fWgNmHPJhiB?resize=1250&format=jpeg
BCWS	Burgundy Center for Wildlife Studies	BCWS00114	https://bisque.cyverse.org/image_service/image/00-VHkixyRRRz4BHahWcydxJc?resize=4000&format=jpeg	https://bisque.cyverse.org/image_service/image/00-VHkixyRRRz4BHahWcydxJc?resize=1250&format=jpeg
BCWS	Burgundy Center for Wildlife Studies	BCWS00118	https://bisque.cyverse.org/image_service/image/00-Qd3ZMAocg4UXfNF8qRJAAW?resize=4000&format=jpeg	https://bisque.cyverse.org/image_service/image/00-Qd3ZMAocg4UXfNF8qRJAAW?resize=1250&format=jpeg
BCWS	Burgundy Center for Wildlife Studies	BCWS00121	https://bisque.cyverse.org/image_service/image/00-HhGAb7xdA4uS86hgkJnF3M?resize=4000&format=jpeg	https://bisque.cyverse.org/image_service/image/00-HhGAb7xdA4uS86hgkJnF3M?resize=1250&format=jpeg
BCWS	Burgundy Center for Wildlife Studies	BCWS00164	https://bisque.cyverse.org/image_service/image/00-DkJQHMwUdb3KtUSzq6qpVY?resize=4000&format=jpeg	https://bisque.cyverse.org/image_service/image/00-DkJQHMwUdb3KtUSzq6qpVY?resize=1250&format=jpeg
BCWS	Burgundy Center for Wildlife Studies	BCWS00223	https://bisque.cyverse.org/image_service/image/00-mHSdQLG2ycWiJRa36Eo62g?resize=4000&format=jpeg	https://bisque.cyverse.org/image_service/image/00-mHSdQLG2ycWiJRa36Eo62g?resize=1250&format=jpeg
BCWS	Burgundy Center for Wildlife Studies	BCWS00291	https://bisque.cyverse.org/image_service/image/00-xEcDho4WswLhjKzk8mfyTc?resize=4000&format=jpeg	https://bisque.cyverse.org/image_service/image/00-xEcDho4WswLhjKzk8mfyTc?resize=1250&format=jpeg
BCWS	Burgundy Center for Wildlife Studies	BCWS00389	https://bisque.cyverse.org/image_service/image/00-2i8BjJWZBjzAKimHQn9GVg?resize=4000&format=jpeg	https://bisque.cyverse.org/image_service/image/00-2i8BjJWZBjzAKimHQn9GVg?resize=1250&format=jpeg
BCWS	Burgundy Center for Wildlife Studies	BCWS00402	https://bisque.cyverse.org/image_service/image/00-TpQYrgAhheY4E5yCEgceBC?resize=4000&format=jpeg	https://bisque.cyverse.org/image_service/image/00-TpQYrgAhheY4E5yCEgceBC?resize=1250&format=jpeg
BCWS	Burgundy Center for Wildlife Studies	BCWS00447	https://bisque.cyverse.org/image_service/image/00-snMT6uNQqQFPFBKHCxru8Y?resize=4000&format=jpeg	https://bisque.cyverse.org/image_service/image/00-snMT6uNQqQFPFBKHCxru8Y?resize=1250&format=jpeg
BEREA	Eastern Kentucky University	BEREA008241	https://bisque.cyverse.org/image_service/image/00-nGvcYgUpj26fovnbfs2RZB/resize:4000/format:jpeg	https://bisque.cyverse.org/image_service/image/00-nGvcYgUpj26fovnbfs2RZB/resize:1250/format:jpeg
BEREA	Eastern Kentucky University	BEREA007799	https://bisque.cyverse.org/image_service/image/00-wNa9ZQeFZXm8v7dTJ9RgVT/resize:4000/format:jpeg	https://bisque.cyverse.org/image_service/image/00-wNa9ZQeFZXm8v7dTJ9RgVT/resize:1250/format:jpeg
BEREA	Eastern Kentucky University	BEREA009170	https://bisque.cyverse.org/image_service/image/00-aPj2fpYb28xwhQRchSLWYK/resize:4000/format:jpeg	https://bisque.cyverse.org/image_service/image/00-aPj2fpYb28xwhQRchSLWYK/resize:1250/format:jpeg
BEREA	Eastern Kentucky University	BEREA012784	https://bisque.cyverse.org/image_service/image/00-mMB5mijhxQ2o8c3jYxtGMA/resize:4000/format:jpeg	https://bisque.cyverse.org/image_service/image/00-mMB5mijhxQ2o8c3jYxtGMA/resize:1250/format:jpeg
BEREA	Eastern Kentucky University	BEREA013328	https://bisque.cyverse.org/image_service/image/00-q7gzFMSRHhG8YgfpRnQT5b/resize:4000/format:jpeg	https://bisque.cyverse.org/image_service/image/00-q7gzFMSRHhG8YgfpRnQT5b/resize:1250/format:jpeg
BEREA	Eastern Kentucky University	BEREA014896	https://bisque.cyverse.org/image_service/image/00-GLJNkinEPvNNHLdMijg7mg/resize:4000/format:jpeg	https://bisque.cyverse.org/image_service/image/00-GLJNkinEPvNNHLdMijg7mg/resize:1250/format:jpeg
BEREA	Eastern Kentucky University	BEREA018719	https://bisque.cyverse.org/image_service/image/00-pxVxMAiC4trTaTB6WRFSUZ/resize:4000/format:jpeg	https://bisque.cyverse.org/image_service/image/00-pxVxMAiC4trTaTB6WRFSUZ/resize:1250/format:jpeg
BEREA	Eastern Kentucky University	BEREA018762	https://bisque.cyverse.org/image_service/image/00-efAUvJNWeL2H7vw9hgX5n/resize:4000/format:jpeg	https://bisque.cyverse.org/image_service/image/00-efAUvJNWeL2H7vw9hgX5n/resize:1250/format:jpeg
BEREA	Eastern Kentucky University	BEREA021788	https://bisque.cyverse.org/image_service/image/00-wLxbXqaQbSSu5Ve4bmhnyj/resize:4000/format:jpeg	https://bisque.cyverse.org/image_service/image/00-wLxbXqaQbSSu5Ve4bmhnyj/resize:1250/format:jpeg
BEREA	Eastern Kentucky University	BEREA020879	https://bisque.cyverse.org/image_service/image/00-NweCCsjxukzB4G4oyAaQfU/resize:4000/format:jpeg	https://bisque.cyverse.org/image_service/image/00-NweCCsjxukzB4G4oyAaQfU/resize:1250/format:jpeg
BHO	Ohio University	BHO-V-0002326	http://api.idigbio.org/v2/media/677f88153ff246acf3760fb9806e44c7?size=fullsize	http://api.idigbio.org/v2/media/677f88153ff246acf3760fb9806e44c7?size=webview
BHO	Ohio University	BHO-V-0002635	http://api.idigbio.org/v2/media/6d3ba4d3caf6cc43017f1cd077cb274d?size=fullsize	http://api.idigbio.org/v2/media/6d3ba4d3caf6cc43017f1cd077cb274d?size=webview
BHO	Ohio University	BHO-V-0002819	http://api.idigbio.org/v2/media/afc06db31d2c2be2f5145af455884783?size=fullsize	http://api.idigbio.org/v2/media/afc06db31d2c2be2f5145af455884783?size=webview
BHO	Ohio University	BHO-V-0003843	http://api.idigbio.org/v2/media/53903855364ab5ec15f79a5caa2ad558?size=fullsize	http://api.idigbio.org/v2/media/53903855364ab5ec15f79a5caa2ad558?size=webview
BHO	Ohio University	BHO-V-0004608	http://api.idigbio.org/v2/media/270b1f0053c5e764836b314e63b4f8b5?size=fullsize	http://api.idigbio.org/v2/media/270b1f0053c5e764836b314e63b4f8b5?size=webview
BHO	Ohio University	BHO-V-0000058	https://api.idigbio.org/v2/media/4d3411375f53eefea3e8c74e696f6a1e?size=fullsize	https://api.idigbio.org/v2/media/4d3411375f53eefea3e8c74e696f6a1e?size=webview
BHO	Ohio University	BHO-V-0000262	https://api.idigbio.org/v2/media/22335194dd26ec86ac5f5e33b3bcae6c?size=fullsize	https://api.idigbio.org/v2/media/22335194dd26ec86ac5f5e33b3bcae6c?size=webview
BHO	Ohio University	BHO-V-0000369	https://api.idigbio.org/v2/media/8a106ba070711469cc870b196e7dac9b?size=fullsize	https://api.idigbio.org/v2/media/8a106ba070711469cc870b196e7dac9b?size=webview
BHO	Ohio University	BHO-V-0000648	https://api.idigbio.org/v2/media/7b93de0e0303ea26d25125e27d8dc2f1?size=fullsize	https://api.idigbio.org/v2/media/7b93de0e0303ea26d25125e27d8dc2f1?size=webview
BHO	Ohio University	BHO-V-0001683	https://api.idigbio.org/v2/media/347ec2753cb877c6e97b319f222e95cf?size=fullsize	https://api.idigbio.org/v2/media/347ec2753cb877c6e97b319f222e95cf?size=webview
BLM	Bueau of Land Management	CFOBLM00123	http://intermountainbiota.org/imglib/intermt/CFOBLM/CFOBLM00/Cviscidiflorus_sunsppuberulus__1478821829_lg.jpg	http://intermountainbiota.org/imglib/intermt/CFOBLM/CFOBLM00/Cviscidiflorus_sunsppuberulus__1478821829.jpg
BLM	Bueau of Land Management	CFOBLM00125	http://intermountainbiota.org/imglib/intermt/CFOBLM/CFOBLM00/Cinamoenum_CFOBLM00125_1478821752_lg.jpg	http://intermountainbiota.org/imglib/intermt/CFOBLM/CFOBLM00/Cinamoenum_CFOBLM00125_1478821752.jpg
BLM	Bueau of Land Management	CFOBLM00196	http://intermountainbiota.org/imglib/intermt/CFOBLM/CFOBLM00/Ecapitatum_CFOBLM00196_1478558456_lg.jpg	http://intermountainbiota.org/imglib/intermt/CFOBLM/CFOBLM00/Ecapitatum_CFOBLM00196_1478558456.jpg
BLM	Bueau of Land Management	CFOBLM00233	http://intermountainbiota.org/imglib/intermt/CFOBLM/CFOBLM00/Eviridis_CFOBLM00233_1478563720_lg.jpg	http://intermountainbiota.org/imglib/intermt/CFOBLM/CFOBLM00/Eviridis_CFOBLM00233_1478563720.jpg
BLM	Bueau of Land Management	CFOBLM00393	http://intermountainbiota.org/imglib/intermt/CFOBLM/CFOBLM00/Esparsiflorum_CFOBLM00393_1478724031_lg.jpg	http://intermountainbiota.org/imglib/intermt/CFOBLM/CFOBLM00/Esparsiflorum_CFOBLM00393_1478724031.jpg
BLM	Bueau of Land Management	CFOBLM00449	http://intermountainbiota.org/imglib/intermt/CFOBLM/CFOBLM00/Pstansburiana_CFOBLM00449_1478740085_lg.jpg	http://intermountainbiota.org/imglib/intermt/CFOBLM/CFOBLM00/Pstansburiana_CFOBLM00449_1478740085.jpg
BLM	Bueau of Land Management	CFOBLM00487	http://intermountainbiota.org/imglib/intermt/CFOBLM/CFOBLM00/Tterrestris_CFOBLM00487_1478725807_lg.jpg	http://intermountainbiota.org/imglib/intermt/CFOBLM/CFOBLM00/Tterrestris_CFOBLM00487_1478725807.jpg
BLM	Bueau of Land Management	CFOBLM00515	http://intermountainbiota.org/imglib/intermt/CFOBLM/CFOBLM00/Btrifida_CFOBLM00515_1478985076_lg.jpg	http://intermountainbiota.org/imglib/intermt/CFOBLM/CFOBLM00/Btrifida_CFOBLM00515_1478985076.jpg
BLM	Bueau of Land Management	CFOBLM00560	http://intermountainbiota.org/imglib/intermt/CFOBLM/CFOBLM00/Fanomala_CFOBLM00560_1478974859_lg.jpg	http://intermountainbiota.org/imglib/intermt/CFOBLM/CFOBLM00/Fanomala_CFOBLM00560_1478974859.jpg
BLM	Bueau of Land Management	CFOBLM00593	http://intermountainbiota.org/imglib/intermt/CFOBLM/CFOBLM00/Jtorreyi_CFOBLM00593_1478635026_lg.jpg	http://intermountainbiota.org/imglib/intermt/CFOBLM/CFOBLM00/Jtorreyi_CFOBLM00593_1478635026.jpg
BLM	Bueau of Land Management	BLMRD0072	http://nansh.org/imglib/nansh/BLM_RD/BLMRD0/BLMRD0072_1519169762_lg.jpg	http://nansh.org/imglib/nansh/BLM_RD/BLMRD0/BLMRD0072_1519169762.jpg
BLM	Bueau of Land Management	BLMRD0148	http://nansh.org/imglib/nansh/BLM_RD/BLMRD0/BLMRD0148_1519172812_lg.jpg	http://nansh.org/imglib/nansh/BLM_RD/BLMRD0/BLMRD0148_1519172812.jpg
BLM	Bueau of Land Management	BLMRD0135	http://nansh.org/imglib/nansh/BLM_RD/BLMRD0/BLMRD0135_1519664000_lg.jpg	http://nansh.org/imglib/nansh/BLM_RD/BLMRD0/BLMRD0135_1519664000.jpg
BLM	Bueau of Land Management	BLMRD0215	http://nansh.org/imglib/nansh/BLM_RD/BLMRD0/BLMRD0215_1519769051_lg.jpg	http://nansh.org/imglib/nansh/BLM_RD/BLMRD0/BLMRD0215_1519769051.jpg
BLM	Bueau of Land Management	BLMRD0384	http://nansh.org/imglib/nansh/BLM_RD/BLMRD0/BLMRD0384_1520295282_lg.jpg	http://nansh.org/imglib/nansh/BLM_RD/BLMRD0/BLMRD0384_1520295282.jpg
BLM	Bueau of Land Management	BLMRD0390	http://nansh.org/imglib/nansh/BLM_RD/BLMRD0/BLMRD0390_1520297578_lg.jpg	http://nansh.org/imglib/nansh/BLM_RD/BLMRD0/BLMRD0390_1520297578.jpg
BLM	Bueau of Land Management	BLMRD0456	http://nansh.org/imglib/nansh/BLM_RD/BLMRD0/BLMRD0456_1520450608_lg.jpg	http://nansh.org/imglib/nansh/BLM_RD/BLMRD0/BLMRD0456_1520450608.jpg
BLM	Bueau of Land Management	BLMRD0765	http://nansh.org/imglib/nansh/BLM_RD/BLMRD0/BLMRD0765_1521145954_lg.jpg	http://nansh.org/imglib/nansh/BLM_RD/BLMRD0/BLMRD0765_1521145954.jpg
BLM	Bueau of Land Management	BLMRD0649	http://nansh.org/imglib/nansh/BLM_RD/BLMRD0/BLMRD0648_1520961242_lg.jpg	http://nansh.org/imglib/nansh/BLM_RD/BLMRD0/BLMRD0648_1520961242.jpg
BLM	Bueau of Land Management	BLMRD0802	http://nansh.org/imglib/nansh/BLM_RD/BLMRD0/BLMRD0802_1521475696_lg.jpg	http://nansh.org/imglib/nansh/BLM_RD/BLMRD0/BLMRD0802_1521475696.jpg
BOON	Appalachian State University	013092	https://bisque.cyverse.org/image_service/image/00-p9KyTcGYesZtP4i5bfdyME/resize:4000/format:jpeg	https://bisque.cyverse.org/image_service/image/00-p9KyTcGYesZtP4i5bfdyME/resize:1250/format:jpeg
BOON	Appalachian State University	001647	https://bisque.cyverse.org/image_service/image/00-Thw9aMiz38HyPxwdn3qufM?resize=4000&format=jpeg	https://bisque.cyverse.org/image_service/image/00-Thw9aMiz38HyPxwdn3qufM?resize=1250&format=jpeg
BOON	Appalachian State University	001068	https://bisque.cyverse.org/image_service/image/00-o3UNxaPCAvq9UBBPBgoX9K?resize=4000&format=jpeg	https://bisque.cyverse.org/image_service/image/00-o3UNxaPCAvq9UBBPBgoX9K?resize=1250&format=jpeg
BOON	Appalachian State University	003510	https://bisque.cyverse.org/image_service/image/00-FjZtMg7MJLKqcCHYrrh8Rh?resize=4000&format=jpeg	https://bisque.cyverse.org/image_service/image/00-FjZtMg7MJLKqcCHYrrh8Rh?resize=1250&format=jpeg
BOON	Appalachian State University	004011	http://herbariumimages.appstate.edu/004011_8238.jpg	http://sernecportal.org/imglib/sernec/BOON/00008/004011_8238.jpg
BOON	Appalachian State University	007545	https://bisque.cyverse.org/image_service/image/00-Ttg8tGkq7HrQMbtoL9nZrm?resize=4000&format=jpeg	https://bisque.cyverse.org/image_service/image/00-Ttg8tGkq7HrQMbtoL9nZrm?resize=1250&format=jpeg
BOON	Appalachian State University	005417	https://bisque.cyverse.org/image_service/image/00-ra8DrMR2DkBwMLagNga9r6?resize=4000&format=jpeg	https://bisque.cyverse.org/image_service/image/00-ra8DrMR2DkBwMLagNga9r6?resize=1250&format=jpeg
BOON	Appalachian State University	005243	https://bisque.cyverse.org/image_service/image/00-eum2neRoMSDf5RU72Hw3Pm?resize=4000&format=jpeg	https://bisque.cyverse.org/image_service/image/00-eum2neRoMSDf5RU72Hw3Pm?resize=1250&format=jpeg
BOON	Appalachian State University	007989	https://bisque.cyverse.org/image_service/image/00-hVxKzGYbRFoCHuxL6fJig3?resize=4000&format=jpeg	https://bisque.cyverse.org/image_service/image/00-hVxKzGYbRFoCHuxL6fJig3?resize=1250&format=jpeg
BOON	Appalachian State University	009703	https://bisque.cyverse.org/image_service/image/00-RSa52H8Ysq5R4eqZEqWC94?resize=4000&format=jpeg	https://bisque.cyverse.org/image_service/image/00-RSa52H8Ysq5R4eqZEqWC94?resize=1250&format=jpeg
BRIT	Botanical Research Institute of Texas	BRIT459060	https://api.idigbio.org/v2/media/672874ff8f1c2c36ec1b4c09b1d78f5c?size=fullsize	https://api.idigbio.org/v2/media/672874ff8f1c2c36ec1b4c09b1d78f5c?size=webview
BRIT	Botanical Research Institute of Texas	BRIT459255	https://api.idigbio.org/v2/media/099e5754f80b82200292c89a275cd67a?size=fullsize	https://api.idigbio.org/v2/media/099e5754f80b82200292c89a275cd67a?size=webview
BRIT	Botanical Research Institute of Texas	BRIT459307	https://api.idigbio.org/v2/media/9a0efb2b1fd35b76a6d73ffa2705686b?size=fullsize	https://api.idigbio.org/v2/media/9a0efb2b1fd35b76a6d73ffa2705686b?size=webview
BRIT	Botanical Research Institute of Texas	BRIT479379	https://api.idigbio.org/v2/media/df593214a2a0d5d173a56126a09a280a?size=fullsize	https://api.idigbio.org/v2/media/df593214a2a0d5d173a56126a09a280a?size=webview
BRIT	Botanical Research Institute of Texas	BRIT480266	https://api.idigbio.org/v2/media/377575a59d76e9c21378f01340256826?size=fullsize	https://api.idigbio.org/v2/media/377575a59d76e9c21378f01340256826?size=webview
BRIT	Botanical Research Institute of Texas	BRIT480960	https://api.idigbio.org/v2/media/f92443ed4cdca23b024d894874963a44?size=fullsize	https://api.idigbio.org/v2/media/f92443ed4cdca23b024d894874963a44?size=webview
BRIT	Botanical Research Institute of Texas	BRIT482455	https://api.idigbio.org/v2/media/af6c8b73a2e4470a54a5237019962047?size=fullsize	https://api.idigbio.org/v2/media/af6c8b73a2e4470a54a5237019962047?size=webview
BRIT	Botanical Research Institute of Texas	BRIT482130	https://api.idigbio.org/v2/media/81c67abaabb2860287a3b4d2f90c5249?size=fullsize	https://api.idigbio.org/v2/media/81c67abaabb2860287a3b4d2f90c5249?size=webview
BRIT	Botanical Research Institute of Texas	BRIT405018	https://api.idigbio.org/v2/media/4680bc9026a65de9d9cccaeeba81402c?size=fullsize	https://api.idigbio.org/v2/media/4680bc9026a65de9d9cccaeeba81402c?size=webview
BRIT	Botanical Research Institute of Texas	BRIT405648	https://api.idigbio.org/v2/media/cc2444d3a4582b7b3bcc131ab6213c08?size=fullsize	https://api.idigbio.org/v2/media/cc2444d3a4582b7b3bcc131ab6213c08?size=webview
BUT	Butler University	BUT0002805	http://storage.idigbio.org/but/aquatic/BUT0002/BUT0002805_lg.jpg	http://storage.idigbio.org/but/aquatic/BUT0002/BUT0002805.JPG
BUT	Butler University	BUT0003785	http://storage.idigbio.org/but/aquatic/BUT0003/BUT0003785_lg.jpg	http://storage.idigbio.org/but/aquatic/BUT0003/BUT0003785.JPG
BUT	Butler University	BUT0005896	http://storage.idigbio.org/but/aquatic/BUT0005/BUT0005896_lg.jpg	http://storage.idigbio.org/but/aquatic/BUT0005/BUT0005896.JPG
BUT	Butler University	BUT0006449	http://storage.idigbio.org/but/aquatic/BUT0006/BUT0006449_lg.jpg	http://storage.idigbio.org/but/aquatic/BUT0006/BUT0006449.JPG
BUT	Butler University	BUT0009780	http://storage.idigbio.org/but/aquatic/BUT0009/BUT0009780_lg.jpg	http://storage.idigbio.org/but/aquatic/BUT0009/BUT0009780.JPG
BUT	Butler University	BUT0000435	http://storage.idigbio.org/but/aquatic/BUT0000/BUT0000435_lg.jpg	http://storage.idigbio.org/but/aquatic/BUT0000/BUT0000435.JPG
BUT	Butler University	BUT0001342	http://storage.idigbio.org/but/aquatic/BUT0001/BUT0001342_lg.jpg	http://storage.idigbio.org/but/aquatic/BUT0001/BUT0001342.JPG
BUT	Butler University	BUT0001749	http://storage.idigbio.org/but/aquatic/BUT0001/BUT0001749_lg.jpg	http://storage.idigbio.org/but/aquatic/BUT0001/BUT0001749.JPG
BUT	Butler University	BUT0001470	http://storage.idigbio.org/but/aquatic/BUT0001/BUT0001470_lg.jpg	http://storage.idigbio.org/but/aquatic/BUT0001/BUT0001470.JPG
CALVIN	Calvin College	CALVIN000288	http://plantdata.bio.cmich.edu/images/specimens/CALVIN000288/CALVIN000288.JPG	http://hasbrouck.asu.edu/imglib/seinet/misc/201412/CALVIN000288_1419420359_web.jpg
CALVIN	Calvin College	CALVIN000978	http://plantdata.bio.cmich.edu/images/specimens/CALVIN000978/CALVIN000978.JPG	http://hasbrouck.asu.edu/imglib/seinet/misc/201412/CALVIN000978_1419424579_web.jpg
CALVIN	Calvin College	CALVIN002311	http://plantdata.bio.cmich.edu/images/specimens/CALVIN002311/CALVIN002311.JPG	http://hasbrouck.asu.edu/imglib/seinet/misc/201412/CALVIN002311_1419440478_web.jpg
CALVIN	Calvin College	CALVIN002498	http://plantdata.bio.cmich.edu/images/specimens/CALVIN002498/CALVIN002498.JPG	http://hasbrouck.asu.edu/imglib/seinet/misc/201412/CALVIN002498_1419442958_web.jpg
CALVIN	Calvin College	CALVIN002778	http://plantdata.bio.cmich.edu/images/specimens/CALVIN002778/CALVIN002778.JPG	http://hasbrouck.asu.edu/imglib/seinet/misc/201412/CALVIN002778_1419446869_web.jpg
CALVIN	Calvin College	CALVIN003194	http://plantdata.bio.cmich.edu/images/specimens/CALVIN003194/CALVIN003194.JPG	http://hasbrouck.asu.edu/imglib/seinet/misc/201412/CALVIN003194_1419452683_web.jpg
CALVIN	Calvin College	CALVIN003203	http://plantdata.bio.cmich.edu/images/specimens/CALVIN003203/CALVIN003203.JPG	http://hasbrouck.asu.edu/imglib/seinet/misc/201412/CALVIN003203_1419452815_web.jpg
CALVIN	Calvin College	CALVIN005580	http://plantdata.bio.cmich.edu/images/specimens/CALVIN005580/CALVIN005580.JPG	http://hasbrouck.asu.edu/imglib/seinet/misc/201412/CALVIN005580_1419507686_web.jpg
CALVIN	Calvin College	CALVIN005595	http://plantdata.bio.cmich.edu/images/specimens/CALVIN005595/CALVIN005595.JPG	http://hasbrouck.asu.edu/imglib/seinet/misc/201412/CALVIN005595_1419507877_web.jpg
CALVIN	Calvin College	CALVIN005838	http://plantdata.bio.cmich.edu/images/specimens/CALVIN005838/CALVIN005838.JPG	http://hasbrouck.asu.edu/imglib/seinet/misc/201412/CALVIN005838_1419511007_web.jpg
CAU	Campbell University	CAU00003522	https://bisque.cyverse.org/image_service/image/00-NrWiQNHgRJgs4TMBABjan6/resize:4000/format:jpeg	https://bisque.cyverse.org/image_service/image/00-NrWiQNHgRJgs4TMBABjan6/resize:1250/format:jpeg
CAU	Campbell University	CAU00003576	https://bisque.cyverse.org/image_service/image/00-B4pgykz6i8umSo58Mt7CzW/resize:4000/format:jpeg	https://bisque.cyverse.org/image_service/image/00-B4pgykz6i8umSo58Mt7CzW/resize:1250/format:jpeg
CAU	Campbell University	CAU00003396	https://bisque.cyverse.org/image_service/image/00-QX5KPQJLufUeTfxi4harZ3/resize:4000/format:jpeg	https://bisque.cyverse.org/image_service/image/00-QX5KPQJLufUeTfxi4harZ3/resize:1250/format:jpeg
CAU	Campbell University	CAU00000576	https://bisque.cyverse.org/image_service/image/00-mDxj3B8mKcSs4oejKJfGKK/resize:4000/format:jpeg	https://bisque.cyverse.org/image_service/image/00-mDxj3B8mKcSs4oejKJfGKK/resize:1250/format:jpeg
CAU	Campbell University	CAU00002972	https://bisque.cyverse.org/image_service/image/00-4Pd5uXVcxFV7CzhCmGCD3e/resize:4000/format:jpeg	https://bisque.cyverse.org/image_service/image/00-4Pd5uXVcxFV7CzhCmGCD3e/resize:1250/format:jpeg
CAU	Campbell University	CAU00002739	https://bisque.cyverse.org/image_service/image/00-eQNN2U3uSx3SDbcsd6JePG/resize:4000/format:jpeg	https://bisque.cyverse.org/image_service/image/00-eQNN2U3uSx3SDbcsd6JePG/resize:1250/format:jpeg
CAU	Campbell University	CAU00001184	https://bisque.cyverse.org/image_service/image/00-py4eW29jFcnroi6A8LQrbP/resize:4000/format:jpeg	https://bisque.cyverse.org/image_service/image/00-py4eW29jFcnroi6A8LQrbP/resize:1250/format:jpeg
CAU	Campbell University	CAU00004322	https://bisque.cyverse.org/image_service/image/00-7VUu45VnvkvCeH4eZtFuaH/resize:4000/format:jpeg	https://bisque.cyverse.org/image_service/image/00-7VUu45VnvkvCeH4eZtFuaH/resize:1250/format:jpeg
CAU	Campbell University	CAU00002449	https://bisque.cyverse.org/image_service/image/00-rAHQYB54fSSDXijj9SfeNn/resize:4000/format:jpeg	https://bisque.cyverse.org/image_service/image/00-rAHQYB54fSSDXijj9SfeNn/resize:1250/format:jpeg
CAU	Campbell University	CAU00004785	https://bisque.cyverse.org/image_service/image/00-9jeMK4BGdieYgEHHTyNZZg/resize:4000/format:jpeg	https://bisque.cyverse.org/image_service/image/00-9jeMK4BGdieYgEHHTyNZZg/resize:1250/format:jpeg
CIBO	City of Boulder	CIBO-0002056	https://api.idigbio.org/v2/media/9c64c6d21e688e644e934d60f1f9d109	https://api.idigbio.org/v2/media/9c64c6d21e688e644e934d60f1f9d109?size=webview
CIBO	City of Boulder	CIBO-0002318	https://api.idigbio.org/v2/media/7048c66c73541bc35d60960aa14a9647	https://api.idigbio.org/v2/media/7048c66c73541bc35d60960aa14a9647?size=webview
CIBO	City of Boulder	CIBO-0000992	https://api.idigbio.org/v2/media/b981145c3e673bacd5e0b1867965aa7a	https://api.idigbio.org/v2/media/b981145c3e673bacd5e0b1867965aa7a?size=webview
CIBO	City of Boulder	CIBO-0000478	https://api.idigbio.org/v2/media/e0d7aa6a2eb1948d33fa6e3511833092	https://api.idigbio.org/v2/media/e0d7aa6a2eb1948d33fa6e3511833092?size=webview
CIBO	City of Boulder	CIBO-0001826	https://api.idigbio.org/v2/media/5c032d0ba48d10edcdfc3e4f6804b114	https://api.idigbio.org/v2/media/5c032d0ba48d10edcdfc3e4f6804b114?size=webview
CIBO	City of Boulder	CIBO-0000124	https://api.idigbio.org/v2/media/0635e9907597bf57af23995c605dba10	https://api.idigbio.org/v2/media/0635e9907597bf57af23995c605dba10?size=webview
CIBO	City of Boulder	CIBO-0001274	https://api.idigbio.org/v2/media/7cfc95d714a947a5c27befaf007d9fae	https://api.idigbio.org/v2/media/7cfc95d714a947a5c27befaf007d9fae?size=webview
CIBO	City of Boulder	CIBO-0000042	https://api.idigbio.org/v2/media/99ef745dd3082f319ed1f994ed499218	https://api.idigbio.org/v2/media/99ef745dd3082f319ed1f994ed499218?size=webview
CIBO	City of Boulder	CIBO-0001829	https://api.idigbio.org/v2/media/072a829f0aa97971766b774b60ca47c3	https://api.idigbio.org/v2/media/072a829f0aa97971766b774b60ca47c3?size=webview
CIBO	City of Boulder	CIBO-0000660	https://api.idigbio.org/v2/media/38b33e1b7e8772ff3430bd09b4689f74	https://api.idigbio.org/v2/media/38b33e1b7e8772ff3430bd09b4689f74?size=webview
CLEMS	Clemson University	CLEMS0013640	https://bisque.cyverse.org/image_service/image/00-jGCF7e4V6xD8CPPoEPXJXY?resize=4000&format=jpeg	https://bisque.cyverse.org/image_service/image/00-jGCF7e4V6xD8CPPoEPXJXY?resize=1250&format=jpeg
CLEMS	Clemson University	CLEMS0014080	https://bisque.cyverse.org/image_service/image/00-VZGA5FJBTSFKKYwziGpdu6?resize=4000&format=jpeg	https://bisque.cyverse.org/image_service/image/00-VZGA5FJBTSFKKYwziGpdu6?resize=1250&format=jpeg
CLEMS	Clemson University	CLEMS0021617	https://bisque.cyverse.org/image_service/image/00-G2Q6iNWnKVg2L6pZR8vwk5?resize=4000&format=jpeg	https://bisque.cyverse.org/image_service/image/00-G2Q6iNWnKVg2L6pZR8vwk5?resize=1250&format=jpeg
CLEMS	Clemson University	CLEMS0026762	https://bisque.cyverse.org/image_service/image/00-MFd2CR3MqRUvjPPb545FNg?resize=4000&format=jpeg	https://bisque.cyverse.org/image_service/image/00-MFd2CR3MqRUvjPPb545FNg?resize=1250&format=jpeg
CLEMS	Clemson University	CLEMS0039263	https://bisque.cyverse.org/image_service/image/00-bUoECBSKUqojrYCYNu4JYo?resize=4000&format=jpeg	https://bisque.cyverse.org/image_service/image/00-bUoECBSKUqojrYCYNu4JYo?resize=1250&format=jpeg
CLEMS	Clemson University	CLEMS0045192	https://bisque.cyverse.org/image_service/image/00-6o8agaHJ8LSfX2bPF9bmpe/resize:4000/format:jpeg	https://bisque.cyverse.org/image_service/image/00-6o8agaHJ8LSfX2bPF9bmpe/resize:1250/format:jpeg
CLEMS	Clemson University	CLEMS0049082	https://bisque.cyverse.org/image_service/image/00-uHmmNdmgrHJYaL4JvmsLSb/resize:4000/format:jpeg	https://bisque.cyverse.org/image_service/image/00-uHmmNdmgrHJYaL4JvmsLSb/resize:1250/format:jpeg
CLEMS	Clemson University	CLEMS0053409	https://bisque.cyverse.org/image_service/image/00-ceFTe4iRf82Uqp5AFaWH4i/resize:4000/format:jpeg	https://bisque.cyverse.org/image_service/image/00-ceFTe4iRf82Uqp5AFaWH4i/resize:1250/format:jpeg
CLEMS	Clemson University	CLEMS0055848	https://bisque.cyverse.org/image_service/image/00-rmjeRyNhm9bAz44rsYdEmk/resize:4000/format:jpeg	https://bisque.cyverse.org/image_service/image/00-rmjeRyNhm9bAz44rsYdEmk/resize:1250/format:jpeg
CLEMS	Clemson University	CLEMS0005856	https://bisque.cyverse.org/image_service/image/00-hWkDBBT5yz6EuZgnqqZuTk?resize=4000&format=jpeg	https://bisque.cyverse.org/image_service/image/00-hWkDBBT5yz6EuZgnqqZuTk?resize=1250&format=jpeg
CMC	Central Michigan University	CMC00001219	http://plantdata.bio.cmich.edu/symbiota_grab/CMC/0/0/12/19/CMC00001219.JPG	http://midwestherbaria.org/imglib/midwest/CMC/CMC00001/CMC00001219.JPG
CMC	Central Michigan University	CMC00018809	http://plantdata.bio.cmich.edu/symbiota_grab/CMC/0/1/88/9/CMC00018809.JPG	http://midwestherbaria.org/imglib/midwest/CMC/CMC00018/CMC00018809.JPG
CMC	Central Michigan University	CMC00008089	http://plantdata.bio.cmich.edu/symbiota_grab/CMC/0/0/80/89/CMC00008089.JPG	http://midwestherbaria.org/imglib/midwest/CMC/CMC00008/CMC00008089.JPG
CMC	Central Michigan University	CMC00011234	http://plantdata.bio.cmich.edu/symbiota_grab/CMC/0/1/12/34/CMC00011234.JPG	http://midwestherbaria.org/imglib/midwest/CMC/CMC00011/CMC00011234.JPG
CMC	Central Michigan University	CMC00011499	http://plantdata.bio.cmich.edu/symbiota_grab/CMC/0/1/14/99/CMC00011499.JPG	http://midwestherbaria.org/imglib/midwest/CMC/CMC00011/CMC00011499.JPG
CMC	Central Michigan University	CMC00012466	http://plantdata.bio.cmich.edu/symbiota_grab/CMC/0/1/24/66/CMC00012466.JPG	http://midwestherbaria.org/imglib/midwest/CMC/CMC00012/CMC00012466.JPG
CMC	Central Michigan University	CMC00012991	http://plantdata.bio.cmich.edu/symbiota_grab/CMC/0/1/29/91/CMC00012991.JPG	http://midwestherbaria.org/imglib/midwest/CMC/CMC00012/CMC00012991.JPG
CMC	Central Michigan University	CMC00013046	http://plantdata.bio.cmich.edu/symbiota_grab/CMC/0/1/30/46/CMC00013046.JPG	http://midwestherbaria.org/imglib/midwest/CMC/CMC00013/CMC00013046.JPG
COLG	Columbus State University	COLG0002184	https://bisque.cyverse.org/image_service/image/00-UX4QKjAxh6z278fXCCFjZk?resize=4000&format=jpeg	https://bisque.cyverse.org/image_service/image/00-UX4QKjAxh6z278fXCCFjZk?resize=1250&format=jpeg
COLG	Columbus State University	COLG0002126	https://bisque.cyverse.org/image_service/image/00-5jNoe9X3Kus9aHfZ8vv36m?resize=4000&format=jpeg	https://bisque.cyverse.org/image_service/image/00-5jNoe9X3Kus9aHfZ8vv36m?resize=1250&format=jpeg
COLG	Columbus State University	COLG0003891	https://bisque.cyverse.org/image_service/image/00-GnuqHi8jtAZMVg5QM6VTkP?resize=4000&format=jpeg	https://bisque.cyverse.org/image_service/image/00-GnuqHi8jtAZMVg5QM6VTkP?resize=1250&format=jpeg
COLG	Columbus State University	COLG0003580	https://bisque.cyverse.org/image_service/image/00-QGR7fsnC8CdGJgBmUCdWDb?resize=4000&format=jpeg	https://bisque.cyverse.org/image_service/image/00-QGR7fsnC8CdGJgBmUCdWDb?resize=1250&format=jpeg
COLG	Columbus State University	COLG0003862	https://bisque.cyverse.org/image_service/image/00-Pgqojb3CVXaaTbgi6eeBBY?resize=4000&format=jpeg	https://bisque.cyverse.org/image_service/image/00-Pgqojb3CVXaaTbgi6eeBBY?resize=1250&format=jpeg
COLG	Columbus State University	COLG0004473	https://bisque.cyverse.org/image_service/image/00-WdE8ED29dqgM2JjmMNGbmC?resize=4000&format=jpeg	https://bisque.cyverse.org/image_service/image/00-WdE8ED29dqgM2JjmMNGbmC?resize=1250&format=jpeg
COLG	Columbus State University	COLG0004638	https://bisque.cyverse.org/image_service/image/00-YCbUyXgGRFCh8feFZQW5CA?resize=4000&format=jpeg	https://bisque.cyverse.org/image_service/image/00-YCbUyXgGRFCh8feFZQW5CA?resize=1250&format=jpeg
COLG	Columbus State University	COLG0005676	https://bisque.cyverse.org/image_service/image/00-LA2AzzS7xR3tR5WRWyb3BC?resize=4000&format=jpeg	https://bisque.cyverse.org/image_service/image/00-LA2AzzS7xR3tR5WRWyb3BC?resize=1250&format=jpeg
COLG	Columbus State University	COLG0005876	https://bisque.cyverse.org/image_service/image/00-fSnz2MwhznKr2d7n5CdjUE?resize=4000&format=jpeg	https://bisque.cyverse.org/image_service/image/00-fSnz2MwhznKr2d7n5CdjUE?resize=1250&format=jpeg
COLG	Columbus State University	COLG0006632	https://bisque.cyverse.org/image_service/image/00-HQk4hXEFvwsymv2QrnZ3Jk?resize=4000&format=jpeg	https://bisque.cyverse.org/image_service/image/00-HQk4hXEFvwsymv2QrnZ3Jk?resize=1250&format=jpeg
COLO	University of Colorado Museum	00091710	https://botanydb.colorado.edu/COLO_V/00091/00091710.jpg	https://botanydb.colorado.edu/COLO_V/00091/00091710.jpg
COLO	University of Colorado Museum	00128488	https://botanydb.colorado.edu/COLO_V/00128/00128488.jpg	https://botanydb.colorado.edu/COLO_V/00128/00128488.jpg
COLO	University of Colorado Museum	01128636	https://botanydb.colorado.edu/COLO_V/01128/01128636.jpg	https://botanydb.colorado.edu/COLO_V/01128/01128636.jpg
COLO	University of Colorado Museum	00567479	https://botanydb.colorado.edu/COLO_V/00567/00567479.jpg	https://botanydb.colorado.edu/COLO_V/00567/00567479.jpg
COLO	University of Colorado Museum	00468371	https://botanydb.colorado.edu/COLO_V/00468/00468371.jpg	https://botanydb.colorado.edu/COLO_V/00468/00468371.jpg
COLO	University of Colorado Museum	00887521	https://botanydb.colorado.edu/COLO_V/00887/00887521.jpg	https://botanydb.colorado.edu/COLO_V/00887/00887521.jpg
COLO	University of Colorado Museum	00975094	https://botanydb.colorado.edu/COLO_V/00975/00975094.jpg	https://botanydb.colorado.edu/COLO_V/00975/00975094.jpg
COLO	University of Colorado Museum	00383042	https://botanydb.colorado.edu/COLO_V/00383/00383042.jpg	https://botanydb.colorado.edu/COLO_V/00383/00383042.jpg
COLO	University of Colorado Museum	00391490	https://botanydb.colorado.edu/COLO_V/00391/00391490.jpg	https://botanydb.colorado.edu/COLO_V/00391/00391490.jpg
COLO	University of Colorado Museum	00273755	https://botanydb.colorado.edu/COLO_V/00273/00273755.jpg	https://botanydb.colorado.edu/COLO_V/00273/00273755.jpg
CONV	Converse College	CONV0002592	https://bisque.cyverse.org/image_service/image/00-h7M9UHG7obckvoTVjdpd8S?resize=4000&format=jpeg	https://bisque.cyverse.org/image_service/image/00-h7M9UHG7obckvoTVjdpd8S?resize=1250&format=jpeg
CONV	Converse College	CONV0002722	https://bisque.cyverse.org/image_service/image/00-2iQHbG63iGypEySPJmRbR8?resize=4000&format=jpeg	https://bisque.cyverse.org/image_service/image/00-2iQHbG63iGypEySPJmRbR8?resize=1250&format=jpeg
CONV	Converse College	CONV0002787	https://bisque.cyverse.org/image_service/image/00-pJG4ucfKXKyrg5qjofB6Yd?resize=4000&format=jpeg	https://bisque.cyverse.org/image_service/image/00-pJG4ucfKXKyrg5qjofB6Yd?resize=1250&format=jpeg
CONV	Converse College	CONV0005761	https://bisque.cyverse.org/image_service/image/00-t9ZG2Ho42fLfo4ZvryEPJX?resize=4000&format=jpeg	https://bisque.cyverse.org/image_service/image/00-t9ZG2Ho42fLfo4ZvryEPJX?resize=1250&format=jpeg
CONV	Converse College	CONV0005865	https://bisque.cyverse.org/image_service/image/00-3hLxBLPiDPKDnVFHvzGk3M?resize=4000&format=jpeg	https://bisque.cyverse.org/image_service/image/00-3hLxBLPiDPKDnVFHvzGk3M?resize=1250&format=jpeg
CONV	Converse College	CONV0006294	https://bisque.cyverse.org/image_service/image/00-D8nVrCNKCRWBDDNzsjCDc7?resize=4000&format=jpeg	https://bisque.cyverse.org/image_service/image/00-D8nVrCNKCRWBDDNzsjCDc7?resize=1250&format=jpeg
CONV	Converse College	CONV0000693	https://bisque.cyverse.org/image_service/image/00-oKmgx9eSiXwjsVeJW4FbY6?resize=4000&format=jpeg	https://bisque.cyverse.org/image_service/image/00-oKmgx9eSiXwjsVeJW4FbY6?resize=1250&format=jpeg
CONV	Converse College	CONV0001169	https://bisque.cyverse.org/image_service/image/00-nAKpuk5KfcBi6BBEwiprTE?resize=4000&format=jpeg	https://bisque.cyverse.org/image_service/image/00-nAKpuk5KfcBi6BBEwiprTE?resize=1250&format=jpeg
CONV	Converse College	CONV0001623	https://bisque.cyverse.org/image_service/image/00-unrtQqPJoz4MXaBBhphC4E?resize=4000&format=jpeg	https://bisque.cyverse.org/image_service/image/00-unrtQqPJoz4MXaBBhphC4E?resize=1250&format=jpeg
CONV	Converse College	CONV0001979	https://bisque.cyverse.org/image_service/image/00-MVJPZp59GVVHevtPXM9z9L?resize=4000&format=jpeg	https://bisque.cyverse.org/image_service/image/00-MVJPZp59GVVHevtPXM9z9L?resize=1250&format=jpeg
DBG	Denver Botanic Gardens	KHD00065742	http://swbiodiversity.org/imglib/arizona/DBG_KHD/KHD00065/KHD00065742_lg.jpg	http://swbiodiversity.org/imglib/arizona/DBG_KHD/KHD00065/KHD00065742.JPG
DBG	Denver Botanic Gardens	KHD00008266	http://hasbrouck.asu.edu/imglib/seinet/KHD/KHD00008/KHD00008266_lg.jpg	http://hasbrouck.asu.edu/imglib/seinet/KHD/KHD00008/KHD00008266.JPG
DBG	Denver Botanic Gardens	KHD00038896	http://hasbrouck.asu.edu/imglib/seinet/KHD/KHD00038/KHD00038896_lg.jpg	http://hasbrouck.asu.edu/imglib/seinet/KHD/KHD00038/KHD00038896.JPG
DBG	Denver Botanic Gardens	KHD00025706	http://swbiodiversity.org/imglib/arizona/DBG_KHD/KHD00025/KHD00025706_lg.jpg	http://swbiodiversity.org/imglib/arizona/DBG_KHD/KHD00025/KHD00025706.JPG
DBG	Denver Botanic Gardens	KHD00042018	http://hasbrouck.asu.edu/imglib/seinet/KHD/KHD00042/KHD00042018_lg.jpg	http://hasbrouck.asu.edu/imglib/seinet/KHD/KHD00042/KHD00042018.JPG
DBG	Denver Botanic Gardens	KHD00045232	http://hasbrouck.asu.edu/imglib/seinet/KHD/KHD00045/KHD00045232_lg.jpg	http://hasbrouck.asu.edu/imglib/seinet/KHD/KHD00045/KHD00045232.JPG
DBG	Denver Botanic Gardens	KHD00045698	http://hasbrouck.asu.edu/imglib/seinet/KHD/KHD00045/KHD00045698_lg.jpg	http://hasbrouck.asu.edu/imglib/seinet/KHD/KHD00045/KHD00045698.JPG
DBG	Denver Botanic Gardens	KHD00046366	http://hasbrouck.asu.edu/imglib/seinet/KHD/KHD00046/KHD00046366_lg.jpg	http://hasbrouck.asu.edu/imglib/seinet/KHD/KHD00046/KHD00046366.JPG
DBG	Denver Botanic Gardens	KHD00054009	http://hasbrouck.asu.edu/imglib/seinet/DBG_KHD/KHD00054/KHD00054009_lg.jpg	http://hasbrouck.asu.edu/imglib/seinet/DBG_KHD/KHD00054/KHD00054009.JPG
DBG	Denver Botanic Gardens	KHD00060037	http://swbiodiversity.org/imglib/arizona/DBG_KHD/KHD00060/KHD00060037_lg.jpg	http://swbiodiversity.org/imglib/arizona/DBG_KHD/KHD00060/KHD00060037.JPG
DEK	Northern Illinois University	DEK000092684	http://www.ngpherbaria.org/imglib/ngreatplains/DEK/DEK000092/DEK000092684_1467145754_lg.jpg	http://www.ngpherbaria.org/imglib/ngreatplains/DEK/DEK000092/DEK000092684_1467145754.jpg
DEK	Northern Illinois University	DEK000092799	http://www.ngpherbaria.org/imglib/ngreatplains/DEK/DEK000092/DEK000092799_1471967530_lg.jpg	http://www.ngpherbaria.org/imglib/ngreatplains/DEK/DEK000092/DEK000092799_1471967530.jpg
DEK	Northern Illinois University	DEK000093164	http://www.ngpherbaria.org/imglib/ngreatplains/DEK/DEK000093/DEK000093164_1490198982_lg.jpg	http://www.ngpherbaria.org/imglib/ngreatplains/DEK/DEK000093/DEK000093164_1490198982.jpg
DEK	Northern Illinois University	DEK000093768	http://www.ngpherbaria.org/imglib/ngreatplains/DEK/DEK000093/DEK000093768_1507503665_lg.jpg	http://www.ngpherbaria.org/imglib/ngreatplains/DEK/DEK000093/DEK000093768_1507503665.jpg
DEK	Northern Illinois University	000094073	http://ngpherbaria.org/imglib/ngreatplains/DEK/000094/DEK000094073_1510935151_lg.jpg	http://ngpherbaria.org/imglib/ngreatplains/DEK/000094/DEK000094073_1510935151.jpg
DEK	Northern Illinois University	000094617	http://swbiodiversity.org/imglib/ngreatplains/DEK/000094/DEK000094617_1531251114_lg.jpg	http://swbiodiversity.org/imglib/ngreatplains/DEK/000094/DEK000094617_1531251114.jpg
DEK	Northern Illinois University	DEK000091798	http://hasbrouck.asu.edu/imglib/greatplains/DEK/201504/DEK000091798_1428108571_lg.jpg	http://hasbrouck.asu.edu/imglib/greatplains/DEK/201504/DEK000091798_1428108571.jpg
DEK	Northern Illinois University	DEK000091898	http://hasbrouck.asu.edu/imglib/greatplains/DEK/201504/DEK000091898_1429154896_lg.jpg	http://hasbrouck.asu.edu/imglib/greatplains/DEK/201504/DEK000091898_1429154896.jpg
DES	Desert Botanical Garden	DES00048589	http://hasbrouck.asu.edu/imglib/seinet/DES/DES00048/DES00048589_lg.jpg	http://hasbrouck.asu.edu/imglib/seinet/DES/DES00048/DES00048589.jpg
DES	Desert Botanical Garden	DES00083146	http://hasbrouck.asu.edu/imglib/seinet/DES/DES00083/DES00083146_lg.jpg	http://hasbrouck.asu.edu/imglib/seinet/DES/DES00083/DES00083146.jpg
DES	Desert Botanical Garden	DES00085867	http://hasbrouck.asu.edu/imglib/seinet/DES/DES00085/DES00085867_lg.jpg	http://hasbrouck.asu.edu/imglib/seinet/DES/DES00085/DES00085867.jpg
DES	Desert Botanical Garden	DES00047412	http://hasbrouck.asu.edu/imglib/seinet/DES/DES00047/DES00047412_lg.jpg	http://hasbrouck.asu.edu/imglib/seinet/DES/DES00047/DES00047412.jpg
DES	Desert Botanical Garden	DES00009130	http://hasbrouck.asu.edu/imglib/seinet/DES/DES00009/DES00009130_lg.jpg	http://hasbrouck.asu.edu/imglib/seinet/DES/DES00009/DES00009130.JPG
DES	Desert Botanical Garden	DES00045809	http://hasbrouck.asu.edu/imglib/seinet/DES/DES00045/DES00045809_lg.jpg	http://hasbrouck.asu.edu/imglib/seinet/DES/DES00045/DES00045809.jpg
DES	Desert Botanical Garden	DES00008096	http://hasbrouck.asu.edu/imglib/seinet/DES/DES00008/DES00008096_lg.jpg	http://hasbrouck.asu.edu/imglib/seinet/DES/DES00008/DES00008096.jpg
DES	Desert Botanical Garden	DES00043969	http://hasbrouck.asu.edu/imglib/seinet/DES/DES00043/DES00043969_lg.jpg	http://hasbrouck.asu.edu/imglib/seinet/DES/DES00043/DES00043969.jpg
DES	Desert Botanical Garden	DES00071951	http://hasbrouck.asu.edu/imglib/seinet/DES/DES00071/DES00071951_lg.jpg	http://hasbrouck.asu.edu/imglib/seinet/DES/DES00071/DES00071951.jpg
DES	Desert Botanical Garden	DES00079151	https://api.idigbio.org/v2/media/3b471f28f8599549f7c515336bb2ee8a?size=fullsize	https://api.idigbio.org/v2/media/3b471f28f8599549f7c515336bb2ee8a?size=webview
DOV	Delaware State University	DOV0002770	http://mam.ansp.org/image/DOV/Fullsize/0002/DOV0002770.jpg	http://intermountainbiota.org/imglib/mam/DOV/DOV0002/DOV0002770_1497547748_web.jpg
DOV	Delaware State University	DOV0003240	http://mam.ansp.org/image/DOV/Fullsize/0003/DOV0003240.jpg	http://intermountainbiota.org/imglib/mam/DOV/DOV0003/DOV0003240_1510859419_web.jpg
DOV	Delaware State University	DOV0004131	http://mam.ansp.org/image/DOV/Fullsize/0004/DOV0004131.jpg	http://intermountainbiota.org/imglib/mam/DOV/DOV0004/DOV0004131_1511384445_web.jpg
DOV	Delaware State University	DOV0007423	http://mam.ansp.org/image/DOV/Fullsize/0007/DOV0007423.jpg	http://intermountainbiota.org/imglib/mam/DOV/DOV0007/DOV0007423_1513264510_web.jpg
DOV	Delaware State University	DOV0009024	http://mam.ansp.org/image/DOV/Fullsize/0009/DOV0009024.jpg	http://intermountainbiota.org/imglib/mam/DOV/DOV0009/DOV0009024_1517946747_web.jpg
DOV	Delaware State University	DOV0019874	http://mam.ansp.org/image/DOV/Fullsize/0019/DOV0019874.jpg	http://intermountainbiota.org/imglib/mam/DOV/DOV0019/DOV0019874_1529069989_web.jpg
DOV	Delaware State University	DOV0021046	http://mam.ansp.org/image/DOV/Fullsize/0021/DOV0021046.jpg	http://intermountainbiota.org/imglib/mam/DOV/DOV0021/DOV0021046_1529499750_web.jpg
DOV	Delaware State University	DOV0022164	http://mam.ansp.org/image/DOV/Fullsize/0022/DOV0022164.jpg	http://intermountainbiota.org/imglib/mam/DOV/DOV0022/DOV0022164_1531142202_web.jpg
DOV	Delaware State University	DOV0024319	http://mam.ansp.org/image/DOV/Fullsize/0024/DOV0024319.jpg	http://intermountainbiota.org/imglib/mam/DOV/DOV0024/DOV0024319_1543861151_web.jpg
DOV	Delaware State University	DOV0025218	http://mam.ansp.org/image/DOV/Fullsize/0025/DOV0025218.jpg	http://intermountainbiota.org/imglib/mam/DOV/DOV0025/DOV0025218_1544540765_web.jpg
DSC	Delta State University	DSC113614	http://www.mississippiplants.org/images/DSC_2016_1/DSC113614/DSC113614.JPG	http://www.mississippiplants.org/images/DSC_2016_1/DSC113614/DSC113614_l.JPG
DSC	Delta State University	DSC113817	http://www.mississippiplants.org/images/DSC_2016_1/DSC113817/DSC113817.JPG	http://www.mississippiplants.org/images/DSC_2016_1/DSC113817/DSC113817_l.JPG
DSC	Delta State University	DSC101706	http://www.mississippiplants.org/images/specimens/DSC101706/DSC101706.JPG	http://www.mississippiplants.org/images/specimens/DSC101706/DSC101706_l.JPG
DSC	Delta State University	DSC103201	http://www.mississippiplants.org/images/specimens/DSC103201/DSC103201.JPG	http://www.mississippiplants.org/images/specimens/DSC103201/DSC103201_l.JPG
DSC	Delta State University	DSC105250	http://www.mississippiplants.org/images/specimens/DSC105250/DSC105250.JPG	http://www.mississippiplants.org/images/specimens/DSC105250/DSC105250_l.JPG
DSC	Delta State University	DSC107665	http://www.mississippiplants.org/images/specimens/DSC107665/DSC107665.JPG	http://www.mississippiplants.org/images/specimens/DSC107665/DSC107665_l.JPG
DSC	Delta State University	DSC110062	http://www.mississippiplants.org/images/specimens/DSC110062/DSC110062.JPG	http://www.mississippiplants.org/images/specimens/DSC110062/DSC110062_l.JPG
DSC	Delta State University	DSC110716	http://www.mississippiplants.org/images/specimens/DSC110716/DSC110716.JPG	http://www.mississippiplants.org/images/specimens/DSC110716/DSC110716_l.JPG
DSC	Delta State University	DSC110951	http://www.mississippiplants.org/images/specimens/DSC110951/DSC110951.JPG	http://www.mississippiplants.org/images/specimens/DSC110951/DSC110951_l.JPG
DSC	Delta State University	DSC111885	http://www.mississippiplants.org/images/specimens/DSC111885/DSC111885.JPG	http://www.mississippiplants.org/images/specimens/DSC111885/DSC111885_l.JPG
DUKE	Duke University	DUKE10048911	https://bisque.cyverse.org/image_service/image/00-xJRvPauN4p6QX9RfyMxzK6?resize=4000&format=jpeg	https://bisque.cyverse.org/image_service/image/00-xJRvPauN4p6QX9RfyMxzK6?resize=1250&format=jpeg
DUKE	Duke University	DUKE10047489	https://bisque.cyverse.org/image_service/image/00-r8suumfXoxLCPekqVWiCDK?resize=4000&format=jpeg	https://bisque.cyverse.org/image_service/image/00-r8suumfXoxLCPekqVWiCDK?resize=1250&format=jpeg
DUKE	Duke University	DUKE10057383	https://bisque.cyverse.org/image_service/image/00-Zz8uqk4YYSJWhKGgtgu39?resize=4000&format=jpeg	https://bisque.cyverse.org/image_service/image/00-Zz8uqk4YYSJWhKGgtgu39?resize=1250&format=jpeg
DUKE	Duke University	DUKE10073849	https://bisque.cyverse.org/image_service/image/00-azmPAFd3QyWzNWc3FGBSce?resize=4000&format=jpeg	https://bisque.cyverse.org/image_service/image/00-azmPAFd3QyWzNWc3FGBSce?resize=1250&format=jpeg
DUKE	Duke University	DUKE10074294	https://bisque.cyverse.org/image_service/image/00-n8vKzAKkMGnY8EW4sBiW2S?resize=4000&format=jpeg	https://bisque.cyverse.org/image_service/image/00-n8vKzAKkMGnY8EW4sBiW2S?resize=1250&format=jpeg
DUKE	Duke University	DUKE10079252	https://bisque.cyverse.org/image_service/image/00-wJ8D8VhLf72xuWdRf5F2n7?resize=4000&format=jpeg	https://bisque.cyverse.org/image_service/image/00-wJ8D8VhLf72xuWdRf5F2n7?resize=1250&format=jpeg
DUKE	Duke University	DUKE10084369	https://bisque.cyverse.org/image_service/image/00-2cvDReVdzWD2NTk9tBH8z5/resize:4000/format:jpeg	https://bisque.cyverse.org/image_service/image/00-2cvDReVdzWD2NTk9tBH8z5/resize:1250/format:jpeg
DUKE	Duke University	DUKE10065785	https://bisque.cyverse.org/image_service/image/00-55oQdwYbERx6QSpBYq32Ad?resize=4000&format=jpeg	https://bisque.cyverse.org/image_service/image/00-55oQdwYbERx6QSpBYq32Ad?resize=1250&format=jpeg
DUKE	Duke University	DUKE10062402	https://bisque.cyverse.org/image_service/image/00-eU9GXdKKCYFuMEtXzC3v56?resize=4000&format=jpeg	https://bisque.cyverse.org/image_service/image/00-eU9GXdKKCYFuMEtXzC3v56?resize=1250&format=jpeg
DUKE	Duke University	DUKE10002785	https://bisque.cyverse.org/image_service/image/00-gfDzz9FRThK2hJMWYUrqcK?resize=4000&format=jpeg	https://bisque.cyverse.org/image_service/image/00-gfDzz9FRThK2hJMWYUrqcK?resize=1250&format=jpeg
ECUH	East Carolina University	ECUH0000152	https://bisque.cyverse.org/image_service/image/00-ntZLKnonRGfuEC4QJskeQC/resize:4000/format:jpeg	https://bisque.cyverse.org/image_service/image/00-ntZLKnonRGfuEC4QJskeQC/resize:1250/format:jpeg
ECUH	East Carolina University	ECUH0000871	https://bisque.cyverse.org/image_service/image/00-An7xt6AGc3ZixqHCyYotgW/resize:4000/format:jpeg	https://bisque.cyverse.org/image_service/image/00-An7xt6AGc3ZixqHCyYotgW/resize:1250/format:jpeg
ECUH	East Carolina University	ECUH0000948	https://bisque.cyverse.org/image_service/image/00-E4Poo4rfjfYkqkN6XWgJHd/resize:4000/format:jpeg	https://bisque.cyverse.org/image_service/image/00-E4Poo4rfjfYkqkN6XWgJHd/resize:1250/format:jpeg
ECUH	East Carolina University	ECUH0001246	https://bisque.cyverse.org/image_service/image/00-3TocqDgYf25ig3nr49JBZb/resize:4000/format:jpeg	https://bisque.cyverse.org/image_service/image/00-3TocqDgYf25ig3nr49JBZb/resize:1250/format:jpeg
ECUH	East Carolina University	ECUH0002543	https://bisque.cyverse.org/image_service/image/00-PyrdKUdDweQo87RJybGEfQ/resize:4000/format:jpeg	https://bisque.cyverse.org/image_service/image/00-PyrdKUdDweQo87RJybGEfQ/resize:1250/format:jpeg
ECUH	East Carolina University	ECUH0002644	https://bisque.cyverse.org/image_service/image/00-DWad73JP5zi9touNCBRYDi/resize:4000/format:jpeg	https://bisque.cyverse.org/image_service/image/00-DWad73JP5zi9touNCBRYDi/resize:1250/format:jpeg
ECUH	East Carolina University	ECUH0002696	https://bisque.cyverse.org/image_service/image/00-HhvR8NSZMhYkWJUFdJgZvL/resize:4000/format:jpeg	https://bisque.cyverse.org/image_service/image/00-HhvR8NSZMhYkWJUFdJgZvL/resize:1250/format:jpeg
ECUH	East Carolina University	ECUH0003857	https://bisque.cyverse.org/image_service/image/00-BQQbH4CJxT3iWA9RwMCnZ6/resize:4000/format:jpeg	https://bisque.cyverse.org/image_service/image/00-BQQbH4CJxT3iWA9RwMCnZ6/resize:1250/format:jpeg
ECUH	East Carolina University	ECUH0004821	https://bisque.cyverse.org/image_service/image/00-UD47asmoXmvfEAc6GgSzdW/resize:4000/format:jpeg	https://bisque.cyverse.org/image_service/image/00-UD47asmoXmvfEAc6GgSzdW/resize:1250/format:jpeg
ECUH	East Carolina University	ECUH0005298	https://bisque.cyverse.org/image_service/image/00-553URBdLXs7hVGHT4a96AP/resize:4000/format:jpeg	https://bisque.cyverse.org/image_service/image/00-553URBdLXs7hVGHT4a96AP/resize:1250/format:jpeg
EIU	Eastern Illinois University	EIU007456	http://swbiodiversity.org/imglib/arizona/EIU/EIU007/EIU007456.jpg	http://swbiodiversity.org/imglib/arizona/EIU/EIU007/EIU007456.jpg
EIU	Eastern Illinois University	EIU009350	http://swbiodiversity.org/imglib/arizona/EIU/EIU009/EIU009350.jpg	http://swbiodiversity.org/imglib/arizona/EIU/EIU009/EIU009350.jpg
EIU	Eastern Illinois University	EIU010248	http://swbiodiversity.org/imglib/arizona/EIU/EIU010/EIU010248.jpg	http://swbiodiversity.org/imglib/arizona/EIU/EIU010/EIU010248.jpg
EIU	Eastern Illinois University	EIU011782	http://swbiodiversity.org/imglib/arizona/EIU/EIU011/EIU011782.jpg	http://swbiodiversity.org/imglib/midwest/EIU/EIU011/EIU011782_1522180821_web.jpg
EIU	Eastern Illinois University	EIU011791	http://swbiodiversity.org/imglib/arizona/EIU/EIU011/EIU011791.jpg	http://swbiodiversity.org/imglib/midwest/EIU/EIU011/EIU011791_1522180899_web.jpg
EIU	Eastern Illinois University	EIU014265	http://swbiodiversity.org/imglib/arizona/EIU/EIU014/EIU014265.jpg	http://swbiodiversity.org/imglib/arizona/EIU/EIU014/EIU014265.jpg
EIU	Eastern Illinois University	EIU012283	http://swbiodiversity.org/imglib/arizona/EIU/EIU012/EIU012283.jpg	http://swbiodiversity.org/imglib/arizona/EIU/EIU012/EIU012283.jpg
EIU	Eastern Illinois University	EIU018038	http://swbiodiversity.org/imglib/arizona/EIU/201511/EIU018038_1446565844_lg.jpg	http://swbiodiversity.org/imglib/arizona/EIU/201511/EIU018038_1446565844.jpg
EIU	Eastern Illinois University	EIU012128	http://swbiodiversity.org/imglib/arizona/EIU/EIU012/EIU012128.jpg	http://swbiodiversity.org/imglib/arizona/EIU/EIU012/EIU012128.jpg
EIU	Eastern Illinois University	EIU013187	http://swbiodiversity.org/imglib/arizona/EIU/EIU013/EIU013187.jpg	http://swbiodiversity.org/imglib/arizona/EIU/EIU013/EIU013187.jpg
EKY	Eastern Kentucky University	31234100761418	https://bisque.cyverse.org/image_service/image/00-ZNDy8TPZdT3thQNGbFCi3S/resize:4000/format:jpeg	https://bisque.cyverse.org/image_service/image/00-ZNDy8TPZdT3thQNGbFCi3S/resize:1250/format:jpeg
EKY	Eastern Kentucky University	31234100067865	https://bisque.cyverse.org/image_service/image/00-kmBXAumcCF4iNxnvUx5VBn?resize=4000&format=jpeg	https://bisque.cyverse.org/image_service/image/00-kmBXAumcCF4iNxnvUx5VBn?resize=1250&format=jpeg
EKY	Eastern Kentucky University	31234100553690	https://bisque.cyverse.org/image_service/image/00-Af6FfbQXJWKfxoMchSuk63?resize=4000&format=jpeg	https://bisque.cyverse.org/image_service/image/00-Af6FfbQXJWKfxoMchSuk63?resize=1250&format=jpeg
EKY	Eastern Kentucky University	31234100024825	https://bisque.cyverse.org/image_service/image/00-ET4A9gky7YK8HdapzHaZUS?resize=4000&format=jpeg	https://bisque.cyverse.org/image_service/image/00-ET4A9gky7YK8HdapzHaZUS?resize=1250&format=jpeg
EKY	Eastern Kentucky University	31234100007945	https://bisque.cyverse.org/image_service/image/00-w3QStowyxxYM6g7LwWih2W?resize=4000&format=jpeg	https://bisque.cyverse.org/image_service/image/00-w3QStowyxxYM6g7LwWih2W?resize=1250&format=jpeg
EKY	Eastern Kentucky University	31234100641784	https://bisque.cyverse.org/image_service/image/00-rBhSpa6zyL7qP6L5oWr8GX?resize=4000&format=jpeg	https://bisque.cyverse.org/image_service/image/00-rBhSpa6zyL7qP6L5oWr8GX?resize=1250&format=jpeg
EKY	Eastern Kentucky University	31234100298858	https://bisque.cyverse.org/image_service/image/00-EsQibUjVjUZyfjqcaGJtMj?resize=4000&format=jpeg	https://bisque.cyverse.org/image_service/image/00-EsQibUjVjUZyfjqcaGJtMj?resize=1250&format=jpeg
EKY	Eastern Kentucky University	31234100369451	https://bisque.cyverse.org/image_service/image/00-49zKVYXuUbDQP6usWV2wND?resize=4000&format=jpeg	https://bisque.cyverse.org/image_service/image/00-49zKVYXuUbDQP6usWV2wND?resize=1250&format=jpeg
EKY	Eastern Kentucky University	31234100010691	https://bisque.cyverse.org/image_service/image/00-ab5JJqmcn4huPXNEvT7866?resize=4000&format=jpeg	https://bisque.cyverse.org/image_service/image/00-ab5JJqmcn4huPXNEvT7866?resize=1250&format=jpeg
EKY	Eastern Kentucky University	31234100438298	https://bisque.cyverse.org/image_service/image/00-akDXxY82fS7dZEnT8cgCaA?resize=4000&format=jpeg	https://bisque.cyverse.org/image_service/image/00-akDXxY82fS7dZEnT8cgCaA?resize=1250&format=jpeg
EMC	Eastern Michigan University	EMC001879	https://api.idigbio.org/v2/media/0499f6d40626793cebbe58228a1584fa?size=fullsize	https://api.idigbio.org/v2/media/0499f6d40626793cebbe58228a1584fa?size=webview
EMC	Eastern Michigan University	EMC000813	https://api.idigbio.org/v2/media/428601fe70898a5696d49e06396dd18d?size=fullsize	https://api.idigbio.org/v2/media/428601fe70898a5696d49e06396dd18d?size=webview
EMC	Eastern Michigan University	EMC015949	http://storage.idigbio.org/emc/aquatic/p/EMC015/EMC015949_lg.jpg	http://storage.idigbio.org/emc/aquatic/p/EMC015/EMC015949.JPG
EMC	Eastern Michigan University	EMC016323	http://storage.idigbio.org/emc/aquatic/p/EMC016/EMC016323_lg.jpg	http://storage.idigbio.org/emc/aquatic/p/EMC016/EMC016323.JPG
EMC	Eastern Michigan University	EMC013691	http://storage.idigbio.org/emc/aquatic/p/EMC013/EMC013691_lg.jpg	http://storage.idigbio.org/emc/aquatic/p/EMC013/EMC013691.JPG
EMC	Eastern Michigan University	EMC008941	http://storage.idigbio.org/emc/aquatic/p/EMC008/EMC008941_lg.jpg	http://storage.idigbio.org/emc/aquatic/p/EMC008/EMC008941.JPG
EMC	Eastern Michigan University	EMC013818	http://storage.idigbio.org/emc/aquatic/p/EMC013/EMC013818_lg.jpg	http://storage.idigbio.org/emc/aquatic/p/EMC013/EMC013818.JPG
EMC	Eastern Michigan University	EMC015588	http://storage.idigbio.org/emc/aquatic/p/EMC015/EMC015588_lg.jpg	http://storage.idigbio.org/emc/aquatic/p/EMC015/EMC015588.JPG
EMC	Eastern Michigan University	EMC007296	http://storage.idigbio.org/emc/aquatic/p/EMC007/EMC007296_lg.jpg	http://storage.idigbio.org/emc/aquatic/p/EMC007/EMC007296.JPG
EMC	Eastern Michigan University	EMC015000	http://storage.idigbio.org/emc/aquatic/p/EMC015/EMC015000_lg.jpg	http://storage.idigbio.org/emc/aquatic/p/EMC015/EMC015000.JPG
FARM	Longwood University	FARM-0022807	https://bisque.cyverse.org/image_service/image/00-kLYeoTunDKty9zD3mZwrgB?resize=4000&format=jpeg	https://bisque.cyverse.org/image_service/image/00-kLYeoTunDKty9zD3mZwrgB?resize=1250&format=jpeg
FARM	Longwood University	FARM-0023010	https://bisque.cyverse.org/image_service/image/00-4FEDTm9tY9Pd7n2j46LTmU?resize=4000&format=jpeg	https://bisque.cyverse.org/image_service/image/00-4FEDTm9tY9Pd7n2j46LTmU?resize=1250&format=jpeg
FARM	Longwood University	FARM-0016421	https://bisque.cyverse.org/image_service/image/00-hbnJq7yHL6ExL7o5DSisNJ/resize:4000/format:jpeg	https://bisque.cyverse.org/image_service/image/00-hbnJq7yHL6ExL7o5DSisNJ/resize:1250/format:jpeg
FARM	Longwood University	FARM-0030500	https://bisque.cyverse.org/image_service/image/00-4DCqgzNtPHoUPvdRyWDqs7/resize:4000/format:jpeg	https://bisque.cyverse.org/image_service/image/00-4DCqgzNtPHoUPvdRyWDqs7/resize:1250/format:jpeg
FARM	Longwood University	FARM-0036278	https://bisque.cyverse.org/image_service/image/00-wxMZ8x5K9rrSHEiZ7bHbf9/resize:4000/format:jpeg	https://bisque.cyverse.org/image_service/image/00-wxMZ8x5K9rrSHEiZ7bHbf9/resize:1250/format:jpeg
FARM	Longwood University	FARM-0036861	https://bisque.cyverse.org/image_service/image/00-49g4y952hB8AuFMgjcCXKE/resize:4000/format:jpeg	https://bisque.cyverse.org/image_service/image/00-49g4y952hB8AuFMgjcCXKE/resize:1250/format:jpeg
FARM	Longwood University	FARM-0037213	https://bisque.cyverse.org/image_service/image/00-jF9GYSFKCSYFfBeE2cwpmY/resize:4000/format:jpeg	https://bisque.cyverse.org/image_service/image/00-jF9GYSFKCSYFfBeE2cwpmY/resize:1250/format:jpeg
FARM	Longwood University	FARM-0038455	https://bisque.cyverse.org/image_service/image/00-QhJZ5EfmWaVWjeJkdzdvCa/resize:4000/format:jpeg	https://bisque.cyverse.org/image_service/image/00-QhJZ5EfmWaVWjeJkdzdvCa/resize:1250/format:jpeg
FARM	Longwood University	FARM-0001969	https://bisque.cyverse.org/image_service/image/00-ndPmQ3Diha9ciisakkJwpL?resize=4000&format=jpeg	https://bisque.cyverse.org/image_service/image/00-ndPmQ3Diha9ciisakkJwpL?resize=1250&format=jpeg
FARM	Longwood University	FARM-0011048	https://bisque.cyverse.org/image_service/image/00-WWiZQskRtPj9bx3qxUkwSZ?resize=4000&format=jpeg	https://bisque.cyverse.org/image_service/image/00-WWiZQskRtPj9bx3qxUkwSZ?resize=1250&format=jpeg
FLD	Fort Lewis College	FLD0002679	https://api.idigbio.org/v2/media/3b0dc68f2ad2a5b5b1f106bca9d224c1?size=fullsize	https://api.idigbio.org/v2/media/3b0dc68f2ad2a5b5b1f106bca9d224c1?size=webview
FLD	Fort Lewis College	FLD0000121	https://api.idigbio.org/v2/media/84bb2301a46d91660f07cc79e0928e26?size=fullsize	https://api.idigbio.org/v2/media/84bb2301a46d91660f07cc79e0928e26?size=webview
FLD	Fort Lewis College	FLD0000402	https://api.idigbio.org/v2/media/3522b7e7602fca64fdec6ff6a8fd6a79?size=fullsize	https://api.idigbio.org/v2/media/3522b7e7602fca64fdec6ff6a8fd6a79?size=webview
FLD	Fort Lewis College	FLD0002565	https://api.idigbio.org/v2/media/dbf2fc5bb71bc75d364ff4f430b9bec4?size=fullsize	https://api.idigbio.org/v2/media/dbf2fc5bb71bc75d364ff4f430b9bec4?size=webview
FLD	Fort Lewis College	FLD0006102	https://api.idigbio.org/v2/media/b7353c6bc4a7cf86d2577d13a383a9a2	https://api.idigbio.org/v2/media/b7353c6bc4a7cf86d2577d13a383a9a2?size=webview
FLD	Fort Lewis College	FLD0008318	https://api.idigbio.org/v2/media/3dc2afeafa38fb4682974fe45000cc3d	https://api.idigbio.org/v2/media/3dc2afeafa38fb4682974fe45000cc3d?size=webview
FLD	Fort Lewis College	FLD0008320	https://api.idigbio.org/v2/media/bd89c61f89454ae62df44cc0e55eeec9	https://api.idigbio.org/v2/media/bd89c61f89454ae62df44cc0e55eeec9?size=webview
FLD	Fort Lewis College	FLD0008817	https://api.idigbio.org/v2/media/891dd456bfa1c65366f2f69973371a9f	https://api.idigbio.org/v2/media/891dd456bfa1c65366f2f69973371a9f?size=webview
FLD	Fort Lewis College	FLD0008866	https://api.idigbio.org/v2/media/41b5c9393919787c633877181db71a3c	https://api.idigbio.org/v2/media/41b5c9393919787c633877181db71a3c?size=webview
FLD	Fort Lewis College	FLD0010517	https://api.idigbio.org/v2/media/a65fa4f6728cc71d67013c8ba3354643	https://api.idigbio.org/v2/media/a65fa4f6728cc71d67013c8ba3354643?size=webview
FMUH	Francis Marion University	FMUH0000202	https://bisque.cyverse.org/image_service/image/00-jGa7NWeGNQFHrBMJXViPsn?resize=4000&format=jpeg	https://bisque.cyverse.org/image_service/image/00-jGa7NWeGNQFHrBMJXViPsn?resize=1250&format=jpeg
FMUH	Francis Marion University	FMUH0001114	https://bisque.cyverse.org/image_service/image/00-VY3yYwri3NHw8YWPNgZ3MC?resize=4000&format=jpeg	https://bisque.cyverse.org/image_service/image/00-VY3yYwri3NHw8YWPNgZ3MC?resize=1250&format=jpeg
FMUH	Francis Marion University	FMUH0001287	https://bisque.cyverse.org/image_service/image/00-2DeSbFbDseNzUrVePxsar4?resize=4000&format=jpeg	https://bisque.cyverse.org/image_service/image/00-2DeSbFbDseNzUrVePxsar4?resize=1250&format=jpeg
FMUH	Francis Marion University	FMUH0002640	https://bisque.cyverse.org/image_service/image/00-Ug7fEdjCZtbfCjEKHpW8Lo?resize=4000&format=jpeg	https://bisque.cyverse.org/image_service/image/00-Ug7fEdjCZtbfCjEKHpW8Lo?resize=1250&format=jpeg
FMUH	Francis Marion University	FMUH0003300	https://bisque.cyverse.org/image_service/image/00-wVSvudRE4Y7Lxoz7LEPLbF?resize=4000&format=jpeg	https://bisque.cyverse.org/image_service/image/00-wVSvudRE4Y7Lxoz7LEPLbF?resize=1250&format=jpeg
FMUH	Francis Marion University	FMUH0004969	https://bisque.cyverse.org/image_service/image/00-TRHZih8hKuCPb9Azr4HucS?resize=4000&format=jpeg	https://bisque.cyverse.org/image_service/image/00-TRHZih8hKuCPb9Azr4HucS?resize=1250&format=jpeg
FMUH	Francis Marion University	FMUH0006287	https://bisque.cyverse.org/image_service/image/00-hCBMjR7yVtLZ5vvySZiRKk?resize=4000&format=jpeg	https://bisque.cyverse.org/image_service/image/00-hCBMjR7yVtLZ5vvySZiRKk?resize=1250&format=jpeg
FMUH	Francis Marion University	FMUH0006469	https://bisque.cyverse.org/image_service/image/00-raS7Y5V36ucSfwGZEaXUid?resize=4000&format=jpeg	https://bisque.cyverse.org/image_service/image/00-raS7Y5V36ucSfwGZEaXUid?resize=1250&format=jpeg
FMUH	Francis Marion University	FMUH0004731	https://bisque.cyverse.org/image_service/image/00-Y3xhXk4ibdde8WVuUbdcxV?resize=4000&format=jpeg	https://bisque.cyverse.org/image_service/image/00-Y3xhXk4ibdde8WVuUbdcxV?resize=1250&format=jpeg
FTU	University of Central Florida	FTU0002228	https://bisque.cyverse.org/image_service/image/00-W6dXoTP3Hup9euK8MfFDaG?resize=4000&format=jpeg	https://bisque.cyverse.org/image_service/image/00-W6dXoTP3Hup9euK8MfFDaG?resize=1250&format=jpeg
FTU	University of Central Florida	FTU0003627	https://bisque.cyverse.org/image_service/image/00-fNt9AVWNZ5Jqfd74mm4eD6?resize=4000&format=jpeg	https://bisque.cyverse.org/image_service/image/00-fNt9AVWNZ5Jqfd74mm4eD6?resize=1250&format=jpeg
FTU	University of Central Florida	FTU0004269	https://bisque.cyverse.org/image_service/image/00-XQEyoBAx2yNoSzXiYQv9Fh?resize=4000&format=jpeg	https://bisque.cyverse.org/image_service/image/00-XQEyoBAx2yNoSzXiYQv9Fh?resize=1250&format=jpeg
FTU	University of Central Florida	FTU0006275	https://bisque.cyverse.org/image_service/image/00-Ch2CMe8S9XaZQufzxQpYkB?resize=4000&format=jpeg	https://bisque.cyverse.org/image_service/image/00-Ch2CMe8S9XaZQufzxQpYkB?resize=1250&format=jpeg
FTU	University of Central Florida	FTU0007084	https://bisque.cyverse.org/image_service/image/00-k7xp4K3tYGCRUwgmis8dvW?resize=4000&format=jpeg	https://bisque.cyverse.org/image_service/image/00-k7xp4K3tYGCRUwgmis8dvW?resize=1250&format=jpeg
FTU	University of Central Florida	FTU0008023	https://bisque.cyverse.org/image_service/image/00-rstqhVQAzgaXrMZzVFyo4C?resize=4000&format=jpeg	https://bisque.cyverse.org/image_service/image/00-rstqhVQAzgaXrMZzVFyo4C?resize=1250&format=jpeg
FTU	University of Central Florida	FTU0008962	https://bisque.cyverse.org/image_service/image/00-dPqEyRPHApXg8d7Th5yoo7?resize=4000&format=jpeg	https://bisque.cyverse.org/image_service/image/00-dPqEyRPHApXg8d7Th5yoo7?resize=1250&format=jpeg
FTU	University of Central Florida	FTU0010764	https://bisque.cyverse.org/image_service/image/00-qAQFyPax9JQLNRikXbahif?resize=4000&format=jpeg	https://bisque.cyverse.org/image_service/image/00-qAQFyPax9JQLNRikXbahif?resize=1250&format=jpeg
FTU	University of Central Florida	FTU0010846	https://bisque.cyverse.org/image_service/image/00-SPMwtgedQ7yJxnQKsGZE8i?resize=4000&format=jpeg	https://bisque.cyverse.org/image_service/image/00-SPMwtgedQ7yJxnQKsGZE8i?resize=1250&format=jpeg
FTU	University of Central Florida	FTU0011594	https://bisque.cyverse.org/image_service/image/00-wxZZ8Ed5kxLfT45faq8xHQ?resize=4000&format=jpeg	https://bisque.cyverse.org/image_service/image/00-wxZZ8Ed5kxLfT45faq8xHQ?resize=1250&format=jpeg
FUGR	Furman University	FUGR0001509	https://bisque.cyverse.org/image_service/image/00-aMeTtv8N6tMzjiQqt4WQVd?resize=4000&format=jpeg	https://bisque.cyverse.org/image_service/image/00-aMeTtv8N6tMzjiQqt4WQVd?resize=1250&format=jpeg
FUGR	Furman University	FUGR0003550	https://bisque.cyverse.org/image_service/image/00-kpAxDPGvmGa9DmnoHkTFie?resize=4000&format=jpeg	https://bisque.cyverse.org/image_service/image/00-kpAxDPGvmGa9DmnoHkTFie?resize=1250&format=jpeg
FUGR	Furman University	FUGR0003716	https://bisque.cyverse.org/image_service/image/00-na7imNuSSvPqprTps67qcb?resize=4000&format=jpeg	https://bisque.cyverse.org/image_service/image/00-na7imNuSSvPqprTps67qcb?resize=1250&format=jpeg
FUGR	Furman University	FUGR0004204	https://bisque.cyverse.org/image_service/image/00-oEpCZNgs3RpTJyYac3fRS5?resize=4000&format=jpeg	https://bisque.cyverse.org/image_service/image/00-oEpCZNgs3RpTJyYac3fRS5?resize=1250&format=jpeg
FUGR	Furman University	FUGR0004922	https://bisque.cyverse.org/image_service/image/00-D5VXzSHWAFUu3yDSVkii7P?resize=4000&format=jpeg	https://bisque.cyverse.org/image_service/image/00-D5VXzSHWAFUu3yDSVkii7P?resize=1250&format=jpeg
FUGR	Furman University	FUGR0008127	https://bisque.cyverse.org/image_service/image/00-vytY9Xs4dLziL8YEZzLFxm?resize=4000&format=jpeg	https://bisque.cyverse.org/image_service/image/00-vytY9Xs4dLziL8YEZzLFxm?resize=1250&format=jpeg
FUGR	Furman University	FUGR0008668	https://bisque.cyverse.org/image_service/image/00-AUnMBBzMZVQ4YMkCRKb5pC?resize=4000&format=jpeg	https://bisque.cyverse.org/image_service/image/00-AUnMBBzMZVQ4YMkCRKb5pC?resize=1250&format=jpeg
FUGR	Furman University	FUGR0010201	https://bisque.cyverse.org/image_service/image/00-JwVGd9hVcUWrM2Pu73gU6A?resize=4000&format=jpeg	https://bisque.cyverse.org/image_service/image/00-JwVGd9hVcUWrM2Pu73gU6A?resize=1250&format=jpeg
FUGR	Furman University	FUGR0011537	https://bisque.cyverse.org/image_service/image/00-ebSYSsRQrssVWAj3s632yK?resize=4000&format=jpeg	https://bisque.cyverse.org/image_service/image/00-ebSYSsRQrssVWAj3s632yK?resize=1250&format=jpeg
FUGR	Furman University	FUGR0013793	https://bisque.cyverse.org/image_service/image/00-cSkmuY8erJUY54EjunBM5E?resize=4000&format=jpeg	https://bisque.cyverse.org/image_service/image/00-cSkmuY8erJUY54EjunBM5E?resize=1250&format=jpeg
GAS	Georgia Southern University	GAS011069	https://bisque.cyverse.org/image_service/image/00-p9YriEVV4vFTqQhMwwBeWh/resize:4000/format:jpeg	https://bisque.cyverse.org/image_service/image/00-p9YriEVV4vFTqQhMwwBeWh/resize:1250/format:jpeg
GAS	Georgia Southern University	GAS012868	https://bisque.cyverse.org/image_service/image/00-VLZHMvj9dSS2Ke4dwxBAam/resize:4000/format:jpeg	https://bisque.cyverse.org/image_service/image/00-VLZHMvj9dSS2Ke4dwxBAam/resize:1250/format:jpeg
GAS	Georgia Southern University	GAS013168	https://bisque.cyverse.org/image_service/image/00-XXB9YLEYiKShdwmF3fd9Te/resize:4000/format:jpeg	https://bisque.cyverse.org/image_service/image/00-XXB9YLEYiKShdwmF3fd9Te/resize:1250/format:jpeg
GAS	Georgia Southern University	GAS020451	https://bisque.cyverse.org/image_service/image/00-XKbRS456nmkxUD6gRMzg5n/resize:4000/format:jpeg	https://bisque.cyverse.org/image_service/image/00-XKbRS456nmkxUD6gRMzg5n/resize:1250/format:jpeg
GAS	Georgia Southern University	GAS022919	https://bisque.cyverse.org/image_service/image/00-JipQYJXTCoAqSeoHj54QWc/resize:4000/format:jpeg	https://bisque.cyverse.org/image_service/image/00-JipQYJXTCoAqSeoHj54QWc/resize:1250/format:jpeg
GAS	Georgia Southern University	GAS022570	https://bisque.cyverse.org/image_service/image/00-JceLwYjc74bvM7jrDuTjKh/resize:4000/format:jpeg	https://bisque.cyverse.org/image_service/image/00-JceLwYjc74bvM7jrDuTjKh/resize:1250/format:jpeg
GAS	Georgia Southern University	GAS018248	https://bisque.cyverse.org/image_service/image/00-YRqVEe5bQ4zyRg48378waX/resize:4000/format:jpeg	https://bisque.cyverse.org/image_service/image/00-YRqVEe5bQ4zyRg48378waX/resize:1250/format:jpeg
GAS	Georgia Southern University	GAS025407	https://bisque.cyverse.org/image_service/image/00-coZRkBbk73V8h2BatpfdpC/resize:4000/format:jpeg	https://bisque.cyverse.org/image_service/image/00-coZRkBbk73V8h2BatpfdpC/resize:1250/format:jpeg
GAS	Georgia Southern University	GAS017590	https://bisque.cyverse.org/image_service/image/00-s8b9NxrmLwLXw93GkqAfFA/resize:4000/format:jpeg	https://bisque.cyverse.org/image_service/image/00-s8b9NxrmLwLXw93GkqAfFA/resize:1250/format:jpeg
GAS	Georgia Southern University	GAS018806	https://bisque.cyverse.org/image_service/image/00-fcVnsSYhVqSbPAksQGUXB4/resize:4000/format:jpeg	https://bisque.cyverse.org/image_service/image/00-fcVnsSYhVqSbPAksQGUXB4/resize:1250/format:jpeg
GA	University of Georgia	GA102275	https://bisque.cyverse.org/image_service/image/00-dykDfPLhDQLoKFCghbDUVZ?resize=4000&format=jpeg	https://bisque.cyverse.org/image_service/image/00-dykDfPLhDQLoKFCghbDUVZ?resize=1250&format=jpeg
GA	University of Georgia	GA109923	https://bisque.cyverse.org/image_service/image/00-wMfPKXTG5VH4YHiiLAkQfR?resize=4000&format=jpeg	https://bisque.cyverse.org/image_service/image/00-wMfPKXTG5VH4YHiiLAkQfR?resize=1250&format=jpeg
GA	University of Georgia	GA261287	https://bisque.cyverse.org/image_service/image/00-2yLuBrkiao84rvKBP5V76n/resize:4000/format:jpeg	https://bisque.cyverse.org/image_service/image/00-2yLuBrkiao84rvKBP5V76n/resize:1250/format:jpeg
GA	University of Georgia	GA118349	https://bisque.cyverse.org/image_service/image/00-nunEsR6BooSZ8ZZ3TcpX3H/resize:4000/format:jpeg	https://bisque.cyverse.org/image_service/image/00-nunEsR6BooSZ8ZZ3TcpX3H/resize:1250/format:jpeg
GA	University of Georgia	GA111790	https://bisque.cyverse.org/image_service/image/00-Cz3MXkHhenXn567GwAeMDe/resize:4000/format:jpeg	https://bisque.cyverse.org/image_service/image/00-Cz3MXkHhenXn567GwAeMDe/resize:1250/format:jpeg
GA	University of Georgia	GA026382	https://bisque.cyverse.org/image_service/image/00-8wBkZUzbF8g98r7bfrXfQY?resize=4000&format=jpeg	https://bisque.cyverse.org/image_service/image/00-8wBkZUzbF8g98r7bfrXfQY?resize=1250&format=jpeg
GA	University of Georgia	GA064877	https://bisque.cyverse.org/image_service/image/00-ZHmReThVwmkVNdSK4mg8v6?resize=4000&format=jpeg	https://bisque.cyverse.org/image_service/image/00-ZHmReThVwmkVNdSK4mg8v6?resize=1250&format=jpeg
GA	University of Georgia	GA048828	https://bisque.cyverse.org/image_service/image/00-KphQhUZsCq76VKsdvA8p83?resize=4000&format=jpeg	https://bisque.cyverse.org/image_service/image/00-KphQhUZsCq76VKsdvA8p83?resize=1250&format=jpeg
GA	University of Georgia	GA014131	https://bisque.cyverse.org/image_service/image/00-JMBT3tJpoZPpjTNsxuALvj?resize=4000&format=jpeg	https://bisque.cyverse.org/image_service/image/00-JMBT3tJpoZPpjTNsxuALvj?resize=1250&format=jpeg
GA	University of Georgia	GA020875	https://bisque.cyverse.org/image_service/image/00-ZKVfsXWtQEatnLVCyQT774?resize=4000&format=jpeg	https://bisque.cyverse.org/image_service/image/00-ZKVfsXWtQEatnLVCyQT774?resize=1250&format=jpeg
GEO	Emory University	21290	http://assets1.specifycloud.org/fileget?coll=emoryherbarium&type=O&filename=4cd2510f-b23d-479a-96ac-9fa074468e26.jpg&downloadname=F%3AHerbarium+ImagesEdited+Images+folder+4GEO-GC-002785-0.jpg&token=null	http://sernecportal.org/imglib/sernec/GEO/00021/fileget_1485813641_web.jpg
GEO	Emory University	11258	http://assets1.specifycloud.org/fileget?coll=emoryherbarium&type=O&filename=09565ba6-d492-4c29-90cc-7ded537394fd.jpg&downloadname=F%3A\Herbarium+Images\Edited+Images+folder+4\GEO-GC-002785-0.jpg&token=null	http://sernecportal.org/imglib/sernec/GEO/00011/fileget_1503603279_web.jpg
GEO	Emory University	4344	http://assets1.specifycloud.org/fileget?coll=emoryherbarium&type=O&filename=be0de2b7-6605-4ad9-8398-03890b30a879.jpg&downloadname=F%3AHerbarium+ImagesEdited+Images+folder+4GEO-GC-002785-0.jpg&token=null	http://sernecportal.org/imglib/sernec/GEO/00004/fileget_1485807886_web.jpg
GEO	Emory University	9568	http://assets1.specifycloud.org/fileget?coll=emoryherbarium&type=O&filename=964090bd-8356-4b32-93f2-9936236a0817.jpg&downloadname=F%3A\Herbarium+Images\Edited+Images+folder+4\GEO-GC-002785-0.jpg&token=null	http://sernecportal.org/imglib/sernec/GEO/00009/fileget_1503606138_web.jpg
GEO	Emory University	9472	http://assets1.specifycloud.org/fileget?coll=emoryherbarium&type=O&filename=e1341c12-7c28-489a-9121-97419a57a530.jpg&downloadname=F%3A\Herbarium+Images\Edited+Images+folder+4\GEO-GC-002785-0.jpg&token=null	http://sernecportal.org/imglib/sernec/GEO/00009/fileget_1503594650_web.jpg
GEO	Emory University	20375	http://assets1.specifycloud.org/fileget?coll=emoryherbarium&type=O&filename=sp6-2128874983260443152.att.jpg&downloadname=F%3AHerbarium+ImagesEdited+Images+folder+4GEO-GC-002785-0.jpg&token=null	http://sernecportal.org/imglib/sernec/GEO/00020/fileget_1469808334_web.jpg
GEO	Emory University	5212	http://assets1.specifycloud.org/fileget?coll=emoryherbarium&type=O&filename=sp6-7878324118787885714.att.jpg&downloadname=F%3AHerbarium+ImagesEdited+Images+folder+4GEO-GC-002785-0.jpg&token=null	http://sernecportal.org/imglib/sernec/GEO/00005/fileget_1469808643_web.jpg
GEO	Emory University	2443	http://assets1.specifycloud.org/fileget?coll=emoryherbarium&type=O&filename=3e5349ba-0869-4249-9fd8-e302f5c5ee90.jpg&downloadname=F%3A\Herbarium+Images\Edited+Images+folder+4\GEO-GC-002785-0.jpg&token=null	http://sernecportal.org/imglib/sernec/misc/201604/filegetcollemoryherbariumtypeO_1460747052_web.jpg
GEO	Emory University	6376	http://assets1.specifycloud.org/fileget?coll=emoryherbarium&type=O&filename=16010b91-b82f-4f0f-9950-437cbf66bbfa.jpg&downloadname=F%3A\Herbarium+Images\Edited+Images+folder+4\GEO-GC-002785-0.jpg&token=null	http://sernecportal.org/imglib/sernec/GEO/00006/fileget_1503592296_web.jpg
GMUF	George Mason University	GMUF-0002118	https://bisque.cyverse.org/image_service/image/00-6RjdaUNXEjzPSFRtFL3dKS?resize=4000&format=jpeg	https://bisque.cyverse.org/image_service/image/00-6RjdaUNXEjzPSFRtFL3dKS?resize=1250&format=jpeg
GMUF	George Mason University	GMUF-0005288	https://bisque.cyverse.org/image_service/image/00-5dRrS6sEDdvJavNJb7sMTm?resize=4000&format=jpeg	https://bisque.cyverse.org/image_service/image/00-5dRrS6sEDdvJavNJb7sMTm?resize=1250&format=jpeg
GMUF	George Mason University	GMUF-0025734	https://bisque.cyverse.org/image_service/image/00-zZZfzXzyJqHzppD4WEahTF?resize=4000&format=jpeg	https://bisque.cyverse.org/image_service/image/00-zZZfzXzyJqHzppD4WEahTF?resize=1250&format=jpeg
GMUF	George Mason University	GMUF-0027087	https://bisque.cyverse.org/image_service/image/00-j4RXWebqgGKYv8dxnP2kvK?resize=4000&format=jpeg	https://bisque.cyverse.org/image_service/image/00-j4RXWebqgGKYv8dxnP2kvK?resize=1250&format=jpeg
GMUF	George Mason University	GMUF-0005681	https://bisque.cyverse.org/image_service/image/00-uxrX6Lb2QA3c6RADy8ZgJn?resize=4000&format=jpeg	https://bisque.cyverse.org/image_service/image/00-uxrX6Lb2QA3c6RADy8ZgJn?resize=1250&format=jpeg
GMUF	George Mason University	GMUF-0006280	https://bisque.cyverse.org/image_service/image/00-DhEdsn6JWDtMhceSz2znyC?resize=4000&format=jpeg	https://bisque.cyverse.org/image_service/image/00-DhEdsn6JWDtMhceSz2znyC?resize=1250&format=jpeg
GMUF	George Mason University	GMUF-0036129	https://bisque.cyverse.org/image_service/image/00-Cf3FVDfJtDFnZui9meXNQH?resize=4000&format=jpeg	https://bisque.cyverse.org/image_service/image/00-Cf3FVDfJtDFnZui9meXNQH?resize=1250&format=jpeg
GMUF	George Mason University	GMUF-0037508	https://bisque.cyverse.org/image_service/image/00-fxf55uNKffSqoXyMGTvehW?resize=4000&format=jpeg	https://bisque.cyverse.org/image_service/image/00-fxf55uNKffSqoXyMGTvehW?resize=1250&format=jpeg
GMUF	George Mason University	GMUF-0014387	https://bisque.cyverse.org/image_service/image/00-pCvmneqDtHqHNedPgWhTFL?resize=4000&format=jpeg	https://bisque.cyverse.org/image_service/image/00-pCvmneqDtHqHNedPgWhTFL?resize=1250&format=jpeg
GSW	Georgia Southwestern State University	00003187	https://bisque.cyverse.org/image_service/image/00-REJCz42Z9QuiBxZvRNNvdH?resize=4000&format=jpeg	https://bisque.cyverse.org/image_service/image/00-REJCz42Z9QuiBxZvRNNvdH?resize=1250&format=jpeg
GSW	Georgia Southwestern State University	00003824	https://bisque.cyverse.org/image_service/image/00-MZmTputHoqi4rAs4WWohKD?resize=4000&format=jpeg	https://bisque.cyverse.org/image_service/image/00-MZmTputHoqi4rAs4WWohKD?resize=1250&format=jpeg
GSW	Georgia Southwestern State University	00006847	https://bisque.cyverse.org/image_service/image/00-zEpz7gnzvy5QpDjgjoozjn?resize=4000&format=jpeg	https://bisque.cyverse.org/image_service/image/00-zEpz7gnzvy5QpDjgjoozjn?resize=1250&format=jpeg
GSW	Georgia Southwestern State University	00008437	https://bisque.cyverse.org/image_service/image/00-DirtgFUMLKXi7EhdazZjLg?resize=4000&format=jpeg	https://bisque.cyverse.org/image_service/image/00-DirtgFUMLKXi7EhdazZjLg?resize=1250&format=jpeg
GSW	Georgia Southwestern State University	00008884	https://bisque.cyverse.org/image_service/image/00-2tvv3asByquWPbxzBskbEA?resize=4000&format=jpeg	https://bisque.cyverse.org/image_service/image/00-2tvv3asByquWPbxzBskbEA?resize=1250&format=jpeg
GSW	Georgia Southwestern State University	00008941	https://bisque.cyverse.org/image_service/image/00-ALyufwgaBBCqVv7zMuzPNK?resize=4000&format=jpeg	https://bisque.cyverse.org/image_service/image/00-ALyufwgaBBCqVv7zMuzPNK?resize=1250&format=jpeg
GSW	Georgia Southwestern State University	00009192	https://bisque.cyverse.org/image_service/image/00-HuqFEmVWZvKm8yBEtbbiEB?resize=4000&format=jpeg	https://bisque.cyverse.org/image_service/image/00-HuqFEmVWZvKm8yBEtbbiEB?resize=1250&format=jpeg
GSW	Georgia Southwestern State University	00012449	https://bisque.cyverse.org/image_service/image/00-X4dCCxEsqAxrenGkENj5d9?resize=4000&format=jpeg	https://bisque.cyverse.org/image_service/image/00-X4dCCxEsqAxrenGkENj5d9?resize=1250&format=jpeg
GSW	Georgia Southwestern State University	00012636	https://bisque.cyverse.org/image_service/image/00-Muj28bwwJ9rmdk4jQEjAua?resize=4000&format=jpeg	https://bisque.cyverse.org/image_service/image/00-Muj28bwwJ9rmdk4jQEjAua?resize=1250&format=jpeg
GSW	Georgia Southwestern State University	00000905	http://sernecportal.org/imglib/sernec/GSW/201507/00000905-00000_1437159470_lg.jpg	http://sernecportal.org/imglib/sernec/GSW/201507/00000905-00000_1437159470.jpg
GVSC	Grand Valley State University	GVSC000029	http://plantdata.bio.cmich.edu/images/specimens/GVSC000029/GVSC000029.JPG	http://hasbrouck.asu.edu/imglib/seinet/misc/201412/GVSC000029_1419367587_web.jpg
GVSC	Grand Valley State University	GVSC001000	http://plantdata.bio.cmich.edu/images/specimens/GVSC001000/GVSC001000.JPG	http://hasbrouck.asu.edu/imglib/seinet/misc/201412/GVSC001000_1419381991_web.jpg
GVSC	Grand Valley State University	GVSC001131	http://plantdata.bio.cmich.edu/images/specimens/GVSC001131/GVSC001131.JPG	http://hasbrouck.asu.edu/imglib/seinet/misc/201412/GVSC001131_1419383866_web.jpg
GVSC	Grand Valley State University	GVSC001524	http://plantdata.bio.cmich.edu/images/specimens/GVSC001524/GVSC001524.JPG	http://hasbrouck.asu.edu/imglib/seinet/misc/201501/GVSC001524_1420335079_web.jpg
GVSC	Grand Valley State University	GVSC001715	http://plantdata.bio.cmich.edu/images/specimens/GVSC001715/GVSC001715.JPG	http://hasbrouck.asu.edu/imglib/seinet/misc/201501/GVSC001715_1420337112_web.jpg
GVSC	Grand Valley State University	GVSC003875	http://plantdata.bio.cmich.edu/images/specimens/GVSC003875/GVSC003875.JPG	http://hasbrouck.asu.edu/imglib/seinet/misc/201501/GVSC003875_1420347401_web.jpg
GVSC	Grand Valley State University	GVSC004372	http://plantdata.bio.cmich.edu/images/specimens/GVSC004372/GVSC004372.JPG	http://hasbrouck.asu.edu/imglib/seinet/misc/201501/GVSC004372_1420350761_web.jpg
GVSC	Grand Valley State University	GVSC004404	http://plantdata.bio.cmich.edu/images/specimens/GVSC004404/GVSC004404.JPG	http://hasbrouck.asu.edu/imglib/seinet/misc/201501/GVSC004404_1420351121_web.jpg
GVSC	Grand Valley State University	GVSC004856	http://plantdata.bio.cmich.edu/images/specimens/GVSC004856/GVSC004856.JPG	http://hasbrouck.asu.edu/imglib/seinet/misc/201501/GVSC004856_1420356302_web.jpg
GVSC	Grand Valley State University	GVSC005129	http://plantdata.bio.cmich.edu/images/specimens/GVSC005129/GVSC005129.JPG	http://hasbrouck.asu.edu/imglib/seinet/misc/201501/GVSC005129_1420360096_web.jpg
HBSH	Highlands Biological Station	HBSH0000001	https://bisque.cyverse.org/image_service/image/00-QJUX9N3sQRkUfCZqnYXusR/resize:4000/format:jpeg	https://bisque.cyverse.org/image_service/image/00-QJUX9N3sQRkUfCZqnYXusR/resize:1250/format:jpeg
HBSH	Highlands Biological Station	HBSH0000022	https://bisque.cyverse.org/image_service/image/00-akrkpeX8UkvZNf8eN6DSP/resize:4000/format:jpeg	https://bisque.cyverse.org/image_service/image/00-akrkpeX8UkvZNf8eN6DSP/resize:1250/format:jpeg
HBSH	Highlands Biological Station	HBSH0000207	https://bisque.cyverse.org/image_service/image/00-PwqRGinevYpy2xbvLG6inU/resize:4000/format:jpeg	https://bisque.cyverse.org/image_service/image/00-PwqRGinevYpy2xbvLG6inU/resize:1250/format:jpeg
HBSH	Highlands Biological Station	HBSH0000271	https://bisque.cyverse.org/image_service/image/00-kzCwTxw6BVYxzjSzR2NUed/resize:4000/format:jpeg	https://bisque.cyverse.org/image_service/image/00-kzCwTxw6BVYxzjSzR2NUed/resize:1250/format:jpeg
HBSH	Highlands Biological Station	HBSH0000299	https://bisque.cyverse.org/image_service/image/00-v6yEask3tbJdD2TgA67Vnd/resize:4000/format:jpeg	https://bisque.cyverse.org/image_service/image/00-v6yEask3tbJdD2TgA67Vnd/resize:1250/format:jpeg
HBSH	Highlands Biological Station	HBSH0000300	https://bisque.cyverse.org/image_service/image/00-Upfw4ZUVKSw7BjmnyVT8cD/resize:4000/format:jpeg	https://bisque.cyverse.org/image_service/image/00-Upfw4ZUVKSw7BjmnyVT8cD/resize:1250/format:jpeg
HBSH	Highlands Biological Station	HBSH0000305	https://bisque.cyverse.org/image_service/image/00-wmCY4hBzDiqTZJ4QYq2zBT/resize:4000/format:jpeg	https://bisque.cyverse.org/image_service/image/00-wmCY4hBzDiqTZJ4QYq2zBT/resize:1250/format:jpeg
HBSH	Highlands Biological Station	HBSH0000504	https://bisque.cyverse.org/image_service/image/00-ns2BNcTXdFtKZjcuQf7Ahb/resize:4000/format:jpeg	https://bisque.cyverse.org/image_service/image/00-ns2BNcTXdFtKZjcuQf7Ahb/resize:1250/format:jpeg
HBSH	Highlands Biological Station	HBSH0000513	https://bisque.cyverse.org/image_service/image/00-8itcvpcCBdfjJaoyHokZ6P/resize:4000/format:jpeg	https://bisque.cyverse.org/image_service/image/00-8itcvpcCBdfjJaoyHokZ6P/resize:1250/format:jpeg
HBSH	Highlands Biological Station	HBSH0000625	https://bisque.cyverse.org/image_service/image/00-zKV4zKSwQKjTvRYqzeYQXD/resize:4000/format:jpeg	https://bisque.cyverse.org/image_service/image/00-zKV4zKSwQKjTvRYqzeYQXD/resize:1250/format:jpeg
HCHM	Hope College	HCHM01254	http://plantdata.bio.cmich.edu/images/specimens/HCHM01254/HCHM01254.JPG	http://hasbrouck.asu.edu/imglib/seinet/misc/201412/HCHM01254_1419528111_web.jpg
HCHM	Hope College	HCHM01432	http://plantdata.bio.cmich.edu/images/specimens/HCHM01432/HCHM01432.JPG	http://hasbrouck.asu.edu/imglib/seinet/misc/201412/HCHM01432_1419530322_web.jpg
HCHM	Hope College	HCHM01556	http://plantdata.bio.cmich.edu/images/specimens/HCHM01556/HCHM01556.JPG	http://hasbrouck.asu.edu/imglib/seinet/misc/201412/HCHM01556_1419531852_web.jpg
HCHM	Hope College	HCHM01956	http://plantdata.bio.cmich.edu/images/specimens/HCHM01956/HCHM01956.JPG	http://hasbrouck.asu.edu/imglib/seinet/misc/201412/HCHM01956_1419536685_web.jpg
HCHM	Hope College	HCHM02722	http://plantdata.bio.cmich.edu/images/specimens/HCHM02722/HCHM02722.JPG	http://hasbrouck.asu.edu/imglib/seinet/misc/201412/HCHM02722_1419546115_web.jpg
HCHM	Hope College	HCHM03768	http://plantdata.bio.cmich.edu/images/specimens/HCHM03768/HCHM03768.JPG	http://hasbrouck.asu.edu/imglib/seinet/misc/201412/HCHM03768_1419558937_web.jpg
HCHM	Hope College	HCHM04809	http://plantdata.bio.cmich.edu/images/specimens/HCHM04809/HCHM04809.JPG	http://hasbrouck.asu.edu/imglib/seinet/misc/201412/HCHM04809_1419572154_web.jpg
HCHM	Hope College	HCHM05699	http://plantdata.bio.cmich.edu/images/specimens/HCHM05699/HCHM05699.JPG	http://hasbrouck.asu.edu/imglib/seinet/misc/201412/HCHM05699_1419595303_web.jpg
HCHM	Hope College	HCHM05830	http://plantdata.bio.cmich.edu/images/specimens/HCHM05830/HCHM05830.JPG	http://hasbrouck.asu.edu/imglib/seinet/misc/201412/HCHM05830_1419597013_web.jpg
HCHM	Hope College	HCHM07364	http://plantdata.bio.cmich.edu/images/specimens/HCHM07364/HCHM07364.JPG	http://hasbrouck.asu.edu/imglib/seinet/misc/201412/HCHM07364_1419616501_web.jpg
HLSD	Hillsdale College	HLSD000337	http://plantdata.bio.cmich.edu/images/specimens/HLSD000337/HLSD000337.JPG	http://hasbrouck.asu.edu/imglib/seinet/misc/201412/HLSD000337_1419630482_web.jpg
HLSD	Hillsdale College	HLSD000692	http://plantdata.bio.cmich.edu/images/specimens/HLSD000692/HLSD000692.JPG	http://hasbrouck.asu.edu/imglib/seinet/misc/201412/HLSD000692_1419647130_web.jpg
HLSD	Hillsdale College	HLSD000988	http://plantdata.bio.cmich.edu/images/specimens/HLSD000988/HLSD000988.JPG	http://hasbrouck.asu.edu/imglib/seinet/misc/201412/HLSD000988_1419651605_web.jpg
HLSD	Hillsdale College	HLSD001055	http://plantdata.bio.cmich.edu/images/specimens/HLSD001055/HLSD001055.JPG	http://hasbrouck.asu.edu/imglib/seinet/misc/201412/HLSD001055_1419669969_web.jpg
HLSD	Hillsdale College	HLSD001537	http://plantdata.bio.cmich.edu/images/specimens/HLSD001537/HLSD001537.JPG	http://hasbrouck.asu.edu/imglib/seinet/misc/201412/HLSD001537_1419677482_web.jpg
HLSD	Hillsdale College	HLSD001973	http://plantdata.bio.cmich.edu/images/specimens/HLSD001973/HLSD001973.JPG	http://hasbrouck.asu.edu/imglib/seinet/misc/201412/HLSD001973_1419683798_web.jpg
HLSD	Hillsdale College	HLSD002082	http://plantdata.bio.cmich.edu/images/specimens/HLSD002082/HLSD002082.JPG	http://hasbrouck.asu.edu/imglib/seinet/misc/201412/HLSD002082_1419685366_web.jpg
HLSD	Hillsdale College	HLSD003631	http://plantdata.bio.cmich.edu/images/specimens/HLSD003631/HLSD003631.JPG	http://hasbrouck.asu.edu/imglib/seinet/misc/201412/HLSD003631_1419689102_web.jpg
HLSD	Hillsdale College	HLSD003773	http://plantdata.bio.cmich.edu/images/specimens/HLSD003773/HLSD003773.JPG	http://hasbrouck.asu.edu/imglib/seinet/misc/201412/HLSD003773_1419691411_web.jpg
HLSD	Hillsdale College	HLSD004075	http://plantdata.bio.cmich.edu/images/specimens/HLSD004075/HLSD004075.JPG	http://hasbrouck.asu.edu/imglib/seinet/misc/201412/HLSD004075_1419696361_web.jpg
HPC	Howard Payne University	HPC00026359	http://ngpherbaria.org/imglib/ngreatplains/HPC/HPC00026/IMG_0966_1491336778_lg.jpg	http://ngpherbaria.org/imglib/ngreatplains/HPC/HPC00026/IMG_0966_1491336778.jpg
HPC	Howard Payne University	HPC00015003	http://hasbrouck.asu.edu/imglib/greatplains/HPC/201504/100_1008_1428699960_lg.jpg	http://hasbrouck.asu.edu/imglib/greatplains/HPC/201504/100_1008_1428699960.jpg
HPC	Howard Payne University	HPC00016108	http://ngpherbaria.org/imglib/ngreatplains/HPC/HPC00016/IMG_0450_1484768443_lg.jpg	http://ngpherbaria.org/imglib/ngreatplains/HPC/HPC00016/IMG_0450_1484768443.jpg
HPC	Howard Payne University	HPC00017725	http://hasbrouck.asu.edu/imglib/greatplains/HPC/201504/100_0732_1429903988_lg.jpg	http://hasbrouck.asu.edu/imglib/greatplains/HPC/201504/100_0732_1429903988.jpg
HPC	Howard Payne University	HPC00013204	http://ngpherbaria.org/imglib/ngreatplains/HPC/HPC00013/IMG_0852_1491590764_lg.jpg	http://ngpherbaria.org/imglib/ngreatplains/HPC/HPC00013/IMG_0852_1491590764.jpg
HPC	Howard Payne University	HPC00025209	http://hasbrouck.asu.edu/imglib/greatplains/HPC/201503/100_0948_1427222331_lg.jpg	http://hasbrouck.asu.edu/imglib/greatplains/HPC/201503/100_0948_1427222331.jpg
HPC	Howard Payne University	HPC00025253	http://hasbrouck.asu.edu/imglib/greatplains/HPC/201504/100_1065_1428614200_lg.jpg	http://hasbrouck.asu.edu/imglib/greatplains/HPC/201504/100_1065_1428614200.jpg
HPC	Howard Payne University	HPC00025371	http://hasbrouck.asu.edu/imglib/greatplains/HPC/201504/100_1270_1430169135_lg.jpg	http://hasbrouck.asu.edu/imglib/greatplains/HPC/201504/100_1270_1430169135.jpg
HPC	Howard Payne University	HPC00025141	http://hasbrouck.asu.edu/imglib/greatplains/HPC/201504/100_0717_1429902644_lg.jpg	http://hasbrouck.asu.edu/imglib/greatplains/HPC/201504/100_0717_1429902644.jpg
HPC	Howard Payne University	HPC00025318	http://hasbrouck.asu.edu/imglib/greatplains/HPC/201505/880_1542_1430861395_lg.jpg	http://hasbrouck.asu.edu/imglib/greatplains/HPC/201505/880_1542_1430861395.jpg
HTTU	Tennessee Technological University	HTTU010754	https://bisque.cyverse.org/image_service/image/00-goVVaSoQdQxGKxUybgiXnC/resize:4000/format:jpeg	https://bisque.cyverse.org/image_service/image/00-goVVaSoQdQxGKxUybgiXnC/resize:1250/format:jpeg
HTTU	Tennessee Technological University	HTTU006872	https://bisque.cyverse.org/image_service/image/00-vEmiQwTP6qg3KiQM9ffTqm/resize:4000/format:jpeg	https://bisque.cyverse.org/image_service/image/00-vEmiQwTP6qg3KiQM9ffTqm/resize:1250/format:jpeg
HTTU	Tennessee Technological University	HTTU021005	https://bisque.cyverse.org/image_service/image/00-XS8pakxoeBjuEqqCnxe5q8/resize:4000/format:jpeg	https://bisque.cyverse.org/image_service/image/00-XS8pakxoeBjuEqqCnxe5q8/resize:1250/format:jpeg
HTTU	Tennessee Technological University	HTTU012445	https://bisque.cyverse.org/image_service/image/00-9W5CHG58EcVJDsDwGQnz5n/resize:4000/format:jpeg	https://bisque.cyverse.org/image_service/image/00-9W5CHG58EcVJDsDwGQnz5n/resize:1250/format:jpeg
HTTU	Tennessee Technological University	HTTU013267	https://bisque.cyverse.org/image_service/image/00-vhymFBvFHUiNa2tDsgwYUh/resize:4000/format:jpeg	https://bisque.cyverse.org/image_service/image/00-vhymFBvFHUiNa2tDsgwYUh/resize:1250/format:jpeg
HTTU	Tennessee Technological University	HTTU019585	https://bisque.cyverse.org/image_service/image/00-CqABxwB8F9g9kRyCrhXvJM/resize:4000/format:jpeg	https://bisque.cyverse.org/image_service/image/00-CqABxwB8F9g9kRyCrhXvJM/resize:1250/format:jpeg
HTTU	Tennessee Technological University	HTTU019587	https://bisque.cyverse.org/image_service/image/00-J2N8S6ScVKTDhQFMT3WVih/resize:4000/format:jpeg	https://bisque.cyverse.org/image_service/image/00-J2N8S6ScVKTDhQFMT3WVih/resize:1250/format:jpeg
HTTU	Tennessee Technological University	HTTU025732	https://bisque.cyverse.org/image_service/image/00-o6Eg957v55XVrohDN3N5yn/resize:4000/format:jpeg	https://bisque.cyverse.org/image_service/image/00-o6Eg957v55XVrohDN3N5yn/resize:1250/format:jpeg
HTTU	Tennessee Technological University	HTTU027705	https://bisque.cyverse.org/image_service/image/00-MzKBwW63QJ5p8XM9D4yBtX/resize:4000/format:jpeg	https://bisque.cyverse.org/image_service/image/00-MzKBwW63QJ5p8XM9D4yBtX/resize:1250/format:jpeg
HTTU	Tennessee Technological University	HTTU027969	https://bisque.cyverse.org/image_service/image/00-ciGn3S5HzE9ZjBckMX6Pye/resize:4000/format:jpeg	https://bisque.cyverse.org/image_service/image/00-ciGn3S5HzE9ZjBckMX6Pye/resize:1250/format:jpeg
HUDC	Howard University	HUDC00000536	http://mam.ansp.org/image/HUDC/Fullsize/00000/HUDC00000536.jpg	http://intermountainbiota.org/imglib/mam/HUDC/HUDC00000/HUDC00000536_1500566859_web.jpg
HUDC	Howard University	HUDC00003623	http://mam.ansp.org/image/HUDC/Fullsize/00003/HUDC00003623.jpg	http://intermountainbiota.org/imglib/mam/HUDC/HUDC00003/HUDC00003623_1501856774_web.jpg
HUDC	Howard University	HUDC00004580	http://mam.ansp.org/image/HUDC/Fullsize/00004/HUDC00004580.jpg	http://intermountainbiota.org/imglib/mam/HUDC/HUDC00004/HUDC00004580_1502216691_web.jpg
HUDC	Howard University	HUDC00005892	http://mam.ansp.org/image/HUDC/Fullsize/00005/HUDC00005892.jpg	http://intermountainbiota.org/imglib/mam/HUDC/HUDC00005/HUDC00005892_1502464042_web.jpg
HUDC	Howard University	HUDC00006198	http://mam.ansp.org/image/HUDC/Fullsize/00006/HUDC00006198.jpg	http://intermountainbiota.org/imglib/mam/HUDC/HUDC00006/HUDC00006198_1506177117_web.jpg
HUDC	Howard University	HUDC00006579	http://mam.ansp.org/image/HUDC/Fullsize/00006/HUDC00006579.jpg	http://intermountainbiota.org/imglib/mam/HUDC/HUDC00006/HUDC00006579_1506177311_web.jpg
HUDC	Howard University	HUDC00007918	http://mam.ansp.org/image/HUDC/Fullsize/00007/HUDC00007918.jpg	http://intermountainbiota.org/imglib/mam/HUDC/HUDC00007/HUDC00007918_1508872308_web.jpg
HUDC	Howard University	HUDC00007131	http://mam.ansp.org/image/HUDC/Fullsize/00007/HUDC00007131.jpg	http://intermountainbiota.org/imglib/mam/HUDC/HUDC00007/HUDC00007131_1509071048_web.jpg
HUDC	Howard University	HUDC00009278	http://mam.ansp.org/image/HUDC/Fullsize/00009/HUDC00009278.jpg	http://intermountainbiota.org/imglib/mam/HUDC/HUDC00009/HUDC00009278_1520362822_web.jpg
HUDC	Howard University	HUDC00009908	http://mam.ansp.org/image/HUDC/Fullsize/00009/HUDC00009908.jpg	http://intermountainbiota.org/imglib/mam/HUDC/HUDC00009/HUDC00009908_1532970527_web.jpg
HUNT	Huntington University	HUNT-010407	http://midwestherbaria.org/imglib/midwest/HUNT/HUNT_0010/HUNT_0010407_1468598256_lg.jpg	http://midwestherbaria.org/imglib/midwest/HUNT/HUNT_0010/HUNT_0010407_1468598256.jpg
HUNT	Huntington University	HUNT-010611	http://midwestherbaria.org/imglib/midwest/HUNT/HUNT_0010/HUNT_0010611_1468873072_lg.jpg	http://midwestherbaria.org/imglib/midwest/HUNT/HUNT_0010/HUNT_0010611_1468873072.jpg
HUNT	Huntington University	HUNT-010728	http://midwestherbaria.org/imglib/midwest/HUNT/HUNT_0010/HUNT_0010728_1468873673_lg.jpg	http://midwestherbaria.org/imglib/midwest/HUNT/HUNT_0010/HUNT_0010728_1468873673.jpg
HUNT	Huntington University	HUNT-000318	http://midwestherbaria.org/imglib/midwest/HUNT/HUNT_000/HUNT_000318_1469131443_lg.jpg	http://midwestherbaria.org/imglib/midwest/HUNT/HUNT_000/HUNT_000318_1469131443.jpg
HUNT	Huntington University	HUNT-001949	http://midwestherbaria.org/imglib/midwest/HUNT/HUNT_001/HUNT_001949_1469817808_lg.jpg	http://midwestherbaria.org/imglib/midwest/HUNT/HUNT_001/HUNT_001949_1469817808.jpg
HUNT	Huntington University	HUNT-002093	http://midwestherbaria.org/imglib/midwest/HUNT/HUNT_002/HUNT_002093_1470072216_lg.jpg	http://midwestherbaria.org/imglib/midwest/HUNT/HUNT_002/HUNT_002093_1470072216.jpg
HUNT	Huntington University	HUNT-002089	http://midwestherbaria.org/imglib/midwest/HUNT/HUNT_002/HUNT_002089_1470072318_lg.jpg	http://midwestherbaria.org/imglib/midwest/HUNT/HUNT_002/HUNT_002089_1470072318.jpg
HUNT	Huntington University	HUNT-002638	http://midwestherbaria.org/imglib/midwest/HUNT/HUNT_002/HUNT_002638_1498765121_lg.jpg	http://midwestherbaria.org/imglib/midwest/HUNT/HUNT_002/HUNT_002638_1498765121.jpg
HUNT	Huntington University	HUNT-003054	http://midwestherbaria.org/imglib/midwest/HUNT/HUNT_003/HUNT_003054_1499274043_lg.jpg	http://midwestherbaria.org/imglib/midwest/HUNT/HUNT_003/HUNT_003054_1499274043.jpg
HUNT	Huntington University	HUNT-004602	http://midwestherbaria.org/imglib/midwest/HUNT/HUNT-004/HUNT-004602_1503690240_lg.jpg	http://midwestherbaria.org/imglib/midwest/HUNT/HUNT-004/HUNT-004602_1503690240.jpg
HXC	Hendrix College	HXC003557	https://bisque.cyverse.org/image_service/image/00-2Tob92CFHhabNXt7gSardn?resize=4000&format=jpeg	https://bisque.cyverse.org/image_service/image/00-2Tob92CFHhabNXt7gSardn?resize=1250&format=jpeg
HXC	Hendrix College	HXC004291	https://bisque.cyverse.org/image_service/image/00-vSB2GgJrPeYA5cnXhbWBnm?resize=4000&format=jpeg	https://bisque.cyverse.org/image_service/image/00-vSB2GgJrPeYA5cnXhbWBnm?resize=1250&format=jpeg
HXC	Hendrix College	HXC004341	https://bisque.cyverse.org/image_service/image/00-VGidKEaJTeyZbLTbXf8ukT?resize=4000&format=jpeg	https://bisque.cyverse.org/image_service/image/00-VGidKEaJTeyZbLTbXf8ukT?resize=1250&format=jpeg
HXC	Hendrix College	HXC005235	https://bisque.cyverse.org/image_service/image/00-kTqxWaqX3kCgVGSJRk8zmA?resize=4000&format=jpeg	https://bisque.cyverse.org/image_service/image/00-kTqxWaqX3kCgVGSJRk8zmA?resize=1250&format=jpeg
HXC	Hendrix College	HXC005521	https://bisque.cyverse.org/image_service/image/00-MZKZYSp8kfWHQtGiDYdsPn/resize:4000/format:jpeg	https://bisque.cyverse.org/image_service/image/00-MZKZYSp8kfWHQtGiDYdsPn/resize:1250/format:jpeg
HXC	Hendrix College	HXC000760	https://bisque.cyverse.org/image_service/image/00-vn9DAaaZG36vuBRR28JPGQ?resize=4000&format=jpeg	https://bisque.cyverse.org/image_service/image/00-vn9DAaaZG36vuBRR28JPGQ?resize=1250&format=jpeg
HXC	Hendrix College	HXC001070	https://bisque.cyverse.org/image_service/image/00-Y9CAfVXJMY34SfELv4dPTT?resize=4000&format=jpeg	https://bisque.cyverse.org/image_service/image/00-Y9CAfVXJMY34SfELv4dPTT?resize=1250&format=jpeg
HXC	Hendrix College	HXC002508	https://bisque.cyverse.org/image_service/image/00-zTQYAD8dheQ8qJPbKXPXw8?resize=4000&format=jpeg	https://bisque.cyverse.org/image_service/image/00-zTQYAD8dheQ8qJPbKXPXw8?resize=1250&format=jpeg
HXC	Hendrix College	HXC002738	https://bisque.cyverse.org/image_service/image/00-FYhVDDUC6Ybo4YXsgpMHDJ?resize=4000&format=jpeg	https://bisque.cyverse.org/image_service/image/00-FYhVDDUC6Ybo4YXsgpMHDJ?resize=1250&format=jpeg
HXC	Hendrix College	HXC001449	https://bisque.cyverse.org/image_service/image/00-HcPNWCgWX53EFqbpkmdNtR?resize=4000&format=jpeg	https://bisque.cyverse.org/image_service/image/00-HcPNWCgWX53EFqbpkmdNtR?resize=1250&format=jpeg
IBE	Institute for Botanical Exploration	IBE036045	http://www.mississippiplants.org/images/IBE_2016_1/IBE036045/IBE036045.JPG	http://sernecportal.org/imglib/sernec/IBE/IBE036/IBE036045.JPG
IBE	Institute for Botanical Exploration	IBE042545	http://www.mississippiplants.org/images/IBE_2016_1/IBE042545/IBE042545.JPG	http://sernecportal.org/imglib/sernec/IBE/IBE042/IBE042545.JPG
IBE	Institute for Botanical Exploration	IBE045050	http://www.mississippiplants.org/images/IBE_2016_1/IBE045050/IBE045050.JPG	http://sernecportal.org/imglib/sernec/IBE/IBE045/IBE045050.JPG
IBE	Institute for Botanical Exploration	IBE045429	http://www.mississippiplants.org/images/IBE_2016_1/IBE045429/IBE045429.JPG	http://sernecportal.org/imglib/sernec/IBE/IBE045/IBE045429.JPG
IBE	Institute for Botanical Exploration	IBE045780	http://www.mississippiplants.org/images/IBE_2016_1/IBE045780/IBE045780.JPG	http://sernecportal.org/imglib/sernec/IBE/IBE045/IBE045780.JPG
IBE	Institute for Botanical Exploration	IBE056218	http://www.mississippiplants.org/images/IBE_2016_1/IBE056218/IBE056218.JPG	http://sernecportal.org/imglib/sernec/IBE/IBE056/IBE056218.JPG
IBE	Institute for Botanical Exploration	IBE011192	http://www.mississippiplants.org/images/IBE_2016_2/IBE011192/IBE011192.JPG	http://sernecportal.org/imglib/sernec/IBE/IBE011/IBE011192.JPG
IBE	Institute for Botanical Exploration	IBE014505	http://www.mississippiplants.org/images/IBE_2016_2/IBE014505/IBE014505.JPG	http://sernecportal.org/imglib/sernec/IBE/IBE014/IBE014505.JPG
IBE	Institute for Botanical Exploration	IBE062458	http://www.mississippiplants.org/images/IBE_2016_2/IBE062458/IBE062458.JPG	http://sernecportal.org/imglib/sernec/IBE/IBE062/IBE062458.JPG
IBE	Institute for Botanical Exploration	IBE007377	http://www.mississippiplants.org/images/specimens/IBE007377/IBE007377.JPG	http://www.mississippiplants.org/images/specimens/IBE007377/IBE007377_l.JPG
ILLS	Illinois Natural History Survey	ILLS00023105	https://api.idigbio.org/v2/media/9ffa99473ff8eee3558d464db0e14f1c?size=fullsize	https://api.idigbio.org/v2/media/9ffa99473ff8eee3558d464db0e14f1c?size=webview
ILLS	Illinois Natural History Survey	ILLS00074542	http://storage.idigbio.org/ills/aquatic/ILLS00074/ILLS00074542_lg.jpg	http://storage.idigbio.org/ills/aquatic/ILLS00074/ILLS00074542.jpg
ILLS	Illinois Natural History Survey	ILLS00085324	http://storage.idigbio.org/ills/aquatic/ILLS00085/ILLS00085324_lg.jpg	http://storage.idigbio.org/ills/aquatic/ILLS00085/ILLS00085324.JPG
ILLS	Illinois Natural History Survey	ILLS00035886	https://api.idigbio.org/v2/media/2e89af3d1cfec7c2bebb150f00944311?size=fullsize	https://api.idigbio.org/v2/media/2e89af3d1cfec7c2bebb150f00944311?size=webview
ILLS	Illinois Natural History Survey	ILLS00016795	https://api.idigbio.org/v2/media/419a53118e7c31ea5eafeeb87f57acdd?size=fullsize	https://api.idigbio.org/v2/media/419a53118e7c31ea5eafeeb87f57acdd?size=webview
ILLS	Illinois Natural History Survey	ILLS00022920	https://api.idigbio.org/v2/media/6de7f72049b8556e93a3453c94ba2280?size=fullsize	https://api.idigbio.org/v2/media/6de7f72049b8556e93a3453c94ba2280?size=webview
ILLS	Illinois Natural History Survey	ILLS00027375	https://api.idigbio.org/v2/media/d5e65c3d05c0a70ba47d9102f21b2bd7?size=fullsize	https://api.idigbio.org/v2/media/d5e65c3d05c0a70ba47d9102f21b2bd7?size=webview
ILLS	Illinois Natural History Survey	ILLS00021247	https://api.idigbio.org/v2/media/045ef1c41b428626d1320707b7a408dd?size=fullsize	https://api.idigbio.org/v2/media/045ef1c41b428626d1320707b7a408dd?size=webview
ILLS	Illinois Natural History Survey	ILLS00064857	http://storage.idigbio.org/ills/aquatic/ILLS00064/ILLS00064857_lg.jpg	http://storage.idigbio.org/ills/aquatic/ILLS00064/ILLS00064857.JPG
ILLS	Illinois Natural History Survey	ILLS00074364	http://storage.idigbio.org/ills/aquatic/ILLS00074/ILLS00074364_lg.jpg	http://storage.idigbio.org/ills/aquatic/ILLS00074/ILLS00074364.JPG
ILL	University of Illinois	ILL00129927	http://storage.idigbio.org/ill/aquatic/ILL00129/ILL00129927_lg.jpg	http://storage.idigbio.org/ill/aquatic/ILL00129/ILL00129927.JPG
ILL	University of Illinois	ILL00128721	http://storage.idigbio.org/ill/aquatic/ILL00128/ILL00128721_lg.jpg	http://storage.idigbio.org/ill/aquatic/ILL00128/ILL00128721.JPG
ILL	University of Illinois	ILL00131672	http://storage.idigbio.org/ill/aquatic/ILL00131/ILL00131672_lg.jpg	http://storage.idigbio.org/ill/aquatic/ILL00131/ILL00131672.JPG
ILL	University of Illinois	ILL00001115	https://api.idigbio.org/v2/media/e9dc863f9ce64c742b543a85bf6204fe?size=fullsize	https://api.idigbio.org/v2/media/e9dc863f9ce64c742b543a85bf6204fe?size=webview
ILL	University of Illinois	ILL00053686	https://api.idigbio.org/v2/media/dbdfea298fa8676fed7193f6d54f2ed4?size=fullsize	https://api.idigbio.org/v2/media/dbdfea298fa8676fed7193f6d54f2ed4?size=webview
ILL	University of Illinois	ILL00106463	http://storage.idigbio.org/ill/aquatic/ILL00106/ILL00106463_lg.jpg	http://storage.idigbio.org/ill/aquatic/ILL00106/ILL00106463.JPG
ILL	University of Illinois	ILL00122335	http://storage.idigbio.org/ill/aquatic/ILL00122/ILL00122335_lg.jpg	http://storage.idigbio.org/ill/aquatic/ILL00122/ILL00122335.JPG
ILL	University of Illinois	ILL00110673	http://storage.idigbio.org/ill/aquatic/ILL00110/ILL00110673_lg.jpg	http://storage.idigbio.org/ill/aquatic/ILL00110/ILL00110673.JPG
ILL	University of Illinois	ILL00124310	http://storage.idigbio.org/ill/aquatic/ILL00124/ILL00124310_lg.jpg	http://storage.idigbio.org/ill/aquatic/ILL00124/ILL00124310.JPG
IND	Indiana University Herbarium	IND-0058626	http://purl.dlib.indiana.edu/iudl/herbarium/full/IND-0058626	http://swbiodiversity.org/imglib/arizona/IND/IND-0058/IND-0058626_1491653931_web.jpg
IND	Indiana University Herbarium	IND-0060775	http://purl.dlib.indiana.edu/iudl/herbarium/full/IND-0060775	http://midwestherbaria.org/imglib/midwest/IND/IND-0060/IND-0060775_1485613044_web.jpg
IND	Indiana University Herbarium	IND-0062011	http://purl.dlib.indiana.edu/iudl/herbarium/full/IND-0062011	http://swbiodiversity.org/imglib/arizona/IND/IND-0062/IND-0062011_1491616358_web.jpg
IND	Indiana University Herbarium	IND-0065921	http://purl.dlib.indiana.edu/iudl/herbarium/full/IND-0065921	http://swbiodiversity.org/imglib/arizona/IND/IND-0065/IND-0065921_1491453116_web.jpg
IND	Indiana University Herbarium	IND-0116140	http://purl.dlib.indiana.edu/iudl/herbarium/full/IND-0116140	http://midwestherbaria.org/imglib/midwest/IND/IND-0116/IND-0116140_1502382395_web.jpg
IND	Indiana University Herbarium	IND-0117927	http://purl.dlib.indiana.edu/iudl/herbarium/full/IND-0117927	http://midwestherbaria.org/imglib/midwest/IND/IND-0117/IND-0117927_1504799341_web.jpg
IND	Indiana University Herbarium	IND-0123710	http://purl.dlib.indiana.edu/iudl/herbarium/full/IND-0123710	http://midwestherbaria.org/imglib/midwest/IND/IND-0123/IND-0123710_1506692902_web.jpg
IND	Indiana University Herbarium	IND-0125630	http://purl.dlib.indiana.edu/iudl/herbarium/full/IND-0125630	http://midwestherbaria.org/imglib/midwest/IND/IND-0125/IND-0125630_1507059933_web.jpg
IND	Indiana University Herbarium	IND-0135378	http://purl.dlib.indiana.edu/iudl/herbarium/full/IND-0135378	http://midwestherbaria.org/imglib/midwest/IND/IND-0135/IND-0135378_1515522796_web.jpg
IND	Indiana University Herbarium	IND-0034042	http://purl.dlib.indiana.edu/iudl/herbarium/full/IND-0034042	http://midwestherbaria.org/imglib/midwest/IND/IND-0034/IND-0034042_1487546699_web.jpg
ISC	Iowa State University	ISC-V-0005213	https://api.idigbio.org/v2/media/b9f2561975fbe06c81fff1d09a2203b1?size=fullsize	https://api.idigbio.org/v2/media/b9f2561975fbe06c81fff1d09a2203b1?size=webview
ISC	Iowa State University	ISC-V-0011519	https://api.idigbio.org/v2/media/e2f846badc71440359b9724df4959bc2?size=fullsize	https://api.idigbio.org/v2/media/e2f846badc71440359b9724df4959bc2?size=webview
ISC	Iowa State University	ISC-V-0017463	https://api.idigbio.org/v2/media/9a84dc4c7d9143b380e7f57fb32fce1b?size=fullsize	https://api.idigbio.org/v2/media/9a84dc4c7d9143b380e7f57fb32fce1b?size=webview
ISC	Iowa State University	ISC-V-0026671	https://api.idigbio.org/v2/media/a4eb00f9e665af0e77dd0a95dcb67c47?size=fullsize	https://api.idigbio.org/v2/media/a4eb00f9e665af0e77dd0a95dcb67c47?size=webview
ISC	Iowa State University	ISC-V-0025683	https://api.idigbio.org/v2/media/51e76b4e3e2f5b8f6fe936044c910a28?size=fullsize	https://api.idigbio.org/v2/media/51e76b4e3e2f5b8f6fe936044c910a28?size=webview
ISC	Iowa State University	ISC-V-0003162	https://api.idigbio.org/v2/media/09df5da3e978d738402ff36a9489c185?size=fullsize	https://api.idigbio.org/v2/media/09df5da3e978d738402ff36a9489c185?size=webview
ISC	Iowa State University	ISC-V-0014299	https://api.idigbio.org/v2/media/1c9c82442cf9238bd25b2dbe038c3497?size=fullsize	https://api.idigbio.org/v2/media/1c9c82442cf9238bd25b2dbe038c3497?size=webview
ISC	Iowa State University	ISC-V-0014937	https://api.idigbio.org/v2/media/dc70b24dec35e35da35285ffaaa67456?size=fullsize	https://api.idigbio.org/v2/media/dc70b24dec35e35da35285ffaaa67456?size=webview
ISC	Iowa State University	ISC-V-0022331	https://api.idigbio.org/v2/media/b93fbb724a27fc2f1bafae197b39b374?size=fullsize	https://api.idigbio.org/v2/media/b93fbb724a27fc2f1bafae197b39b374?size=webview
ISC	Iowa State University	ISC-V-0023944	https://api.idigbio.org/v2/media/861e6e3eb6ea312d53efe617992ed15c?size=fullsize	https://api.idigbio.org/v2/media/861e6e3eb6ea312d53efe617992ed15c?size=webview
LSUS	Louisiana State University Shreveport	LSUS000583	http://images.cyberfloralouisiana.com/images/specimensheets/lsus/0/0/5/83/LSUS000583.jpg	http://sernecportal.org/imglib/sernec/LSUS/LSUS000/LSUS000583.jpg
LSUS	Louisiana State University Shreveport	LSUS000945	http://images.cyberfloralouisiana.com/images/specimensheets/lsus/0/0/9/45/LSUS000945.jpg	http://sernecportal.org/imglib/sernec/LSUS/LSUS000/LSUS000945.jpg
LSUS	Louisiana State University Shreveport	LSUS001172	http://images.cyberfloralouisiana.com/images/specimensheets/lsus/0/0/11/72/LSUS001172.jpg	http://sernecportal.org/imglib/sernec/LSUS/LSUS001/LSUS001172.jpg
LSUS	Louisiana State University Shreveport	LSU00183145	http://images.cyberfloralouisiana.com/images/specimensheets/lsus/0/0/14/47/LSUS001447.jpg	http://sernecportal.org/imglib/sernec/LSUS/LSUS001/LSUS001447.jpg
LSUS	Louisiana State University Shreveport	LSUS001567	http://images.cyberfloralouisiana.com/images/specimensheets/lsus/0/0/15/67/LSUS001567.jpg	http://sernecportal.org/imglib/sernec/LSUS/LSUS001/LSUS001567.jpg
LSUS	Louisiana State University Shreveport	LSUS002028	http://images.cyberfloralouisiana.com/images/specimensheets/lsus/0/0/20/28/LSUS002028.jpg	http://sernecportal.org/imglib/sernec/LSUS/LSUS002/LSUS002028.jpg
LSUS	Louisiana State University Shreveport	LSUS005224	http://images.cyberfloralouisiana.com/images/specimensheets/lsus/0/0/52/24/LSUS005224.jpg	http://sernecportal.org/imglib/sernec/LSUS/LSUS005/LSUS005224.jpg
LSUS	Louisiana State University Shreveport	LSUS005226	http://images.cyberfloralouisiana.com/images/specimensheets/lsus/0/0/52/26/LSUS005226.jpg	http://sernecportal.org/imglib/sernec/LSUS/LSUS005/LSUS005226.jpg
LSUS	Louisiana State University Shreveport	LSUS005629	http://images.cyberfloralouisiana.com/images/specimensheets/lsus/0/0/56/29/LSUS005629.jpg	http://sernecportal.org/imglib/sernec/LSUS/LSUS005/LSUS005629.jpg
LSUS	Louisiana State University Shreveport	LSUS007123	http://images.cyberfloralouisiana.com/images/specimensheets/lsus/0/0/71/23/LSUS007123.jpg	http://sernecportal.org/imglib/sernec/LSUS/LSUS007/LSUS007123.jpg
LYN	Lynchburg College	LYN-0016150	https://bisque.cyverse.org/image_service/image/00-q6voSWkHfbqSaLhZMVMiJd/resize:4000/format:jpeg	https://bisque.cyverse.org/image_service/image/00-q6voSWkHfbqSaLhZMVMiJd/resize:1250/format:jpeg
LYN	Lynchburg College	LYN-0017178	https://bisque.cyverse.org/image_service/image/00-TgruDY43XoLJyADf2j4tEk/resize:4000/format:jpeg	https://bisque.cyverse.org/image_service/image/00-TgruDY43XoLJyADf2j4tEk/resize:1250/format:jpeg
LYN	Lynchburg College	LYN-0018072	https://bisque.cyverse.org/image_service/image/00-pSXwR9oVVbqygkCyzmyqvY/resize:4000/format:jpeg	https://bisque.cyverse.org/image_service/image/00-pSXwR9oVVbqygkCyzmyqvY/resize:1250/format:jpeg
LYN	Lynchburg College	LYN-0018185	https://bisque.cyverse.org/image_service/image/00-GNSaDSokmfyM3EDRgykC7k/resize:4000/format:jpeg	https://bisque.cyverse.org/image_service/image/00-GNSaDSokmfyM3EDRgykC7k/resize:1250/format:jpeg
LYN	Lynchburg College	LYN-0020612	https://bisque.cyverse.org/image_service/image/00-AktKr9k4HxxcyL9ae9Mc9M/resize:4000/format:jpeg	https://bisque.cyverse.org/image_service/image/00-AktKr9k4HxxcyL9ae9Mc9M/resize:1250/format:jpeg
LYN	Lynchburg College	LYN-0020874	https://bisque.cyverse.org/image_service/image/00-DKti6Sk89SQvj2DMNGzkvV/resize:4000/format:jpeg	https://bisque.cyverse.org/image_service/image/00-DKti6Sk89SQvj2DMNGzkvV/resize:1250/format:jpeg
LYN	Lynchburg College	LYN-0025238	https://bisque.cyverse.org/image_service/image/00-TMQjC8medSphPjgcPFJhMA/resize:4000/format:jpeg	https://bisque.cyverse.org/image_service/image/00-TMQjC8medSphPjgcPFJhMA/resize:1250/format:jpeg
LYN	Lynchburg College	LYN-0027756	https://bisque.cyverse.org/image_service/image/00-RR2ZTvGTxTWQVHduQguUuH/resize:4000/format:jpeg	https://bisque.cyverse.org/image_service/image/00-RR2ZTvGTxTWQVHduQguUuH/resize:1250/format:jpeg
MARY	University of Maryland	MARY1006398	http://mam.ansp.org/image/MARY/Fullsize/1006/MARY1006398.jpg	http://swbiodiversity.org/imglib/mam/MARY/MARY1006/MARY1006398_1502462854_web.jpg
MARY	University of Maryland	MARY1026666	http://mam.ansp.org/image/MARY/Fullsize/1026/MARY1026666.jpg	http://swbiodiversity.org/imglib/mam/MARY/MARY1026/MARY1026666_1505321586_web.jpg
MARY	University of Maryland	MARY1032347	http://mam.ansp.org/image/MARY/Fullsize/1032/MARY1032347.jpg	http://swbiodiversity.org/imglib/mam/MARY/MARY1032/MARY1032347_1518627095_web.jpg
MARY	University of Maryland	MARY1024415	http://mam.ansp.org/image/MARY/Fullsize/1024/MARY1024415.jpg	http://swbiodiversity.org/imglib/mam/MARY/MARY1024/MARY1024415_1505314309_web.jpg
MARY	University of Maryland	MARY1005567	http://mam.ansp.org/image/MARY/Fullsize/1005/MARY1005567.jpg	http://swbiodiversity.org/imglib/mam/MARY/MARY1005/MARY1005567_1502214310_web.jpg
MARY	University of Maryland	MARY1008461	http://mam.ansp.org/image/MARY/Fullsize/1008/MARY1008461.jpg	http://swbiodiversity.org/imglib/mam/MARY/MARY1008/MARY1008461_1502461605_web.jpg
MARY	University of Maryland	MARY1019051	http://mam.ansp.org/image/MARY/Fullsize/1019/MARY1019051.jpg	http://swbiodiversity.org/imglib/mam/MARY/MARY1019/MARY1019051_1504714118_web.jpg
MARY	University of Maryland	MARY1042894	http://mam.ansp.org/image/MARY/Fullsize/1042/MARY1042894.jpg	http://swbiodiversity.org/imglib/mam/MARY/MARY1042/MARY1042894_1515441600_web.jpg
MARY	University of Maryland	MARY1044440	http://mam.ansp.org/image/MARY/Fullsize/1044/MARY1044440.jpg	http://swbiodiversity.org/imglib/mam/MARY/MARY1044/MARY1044440_1524609726_web.jpg
MARY	University of Maryland	MARY1044504	http://mam.ansp.org/image/MARY/Fullsize/1044/MARY1044504.jpg	http://swbiodiversity.org/imglib/mam/MARY/MARY1044/MARY1044504_1524611809_web.jpg
MCA	Muhlenberg College	MCA0002280	http://mam.ansp.org/image/MCA/Fullsize/0002/MCA0002280.jpg	http://intermountainbiota.org/imglib/mam/MCA/MCA0002/MCA0002280_1488836912_web.jpg
MCA	Muhlenberg College	MCA0003181	http://mam.ansp.org/image/MCA/Fullsize/0003/MCA0003181.jpg	http://intermountainbiota.org/imglib/mam/MCA/MCA0003/MCA0003181_1489080025_web.jpg
MCA	Muhlenberg College	MCA0006424	http://mam.ansp.org/image/MCA/Fullsize/0006/MCA0006424.jpg	http://intermountainbiota.org/imglib/mam/MCA/MCA0006/MCA0006424_1490119222_web.jpg
MCA	Muhlenberg College	MCA0010703	http://mam.ansp.org/image/MCA/Fullsize/0010/MCA0010703.jpg	http://intermountainbiota.org/imglib/mam/MCA/MCA0010/MCA0010703_1492801435_web.jpg
MCA	Muhlenberg College	MCA0011361	http://mam.ansp.org/image/MCA/Fullsize/0011/MCA0011361.jpg	http://intermountainbiota.org/imglib/mam/MCA/MCA0011/MCA0011361_1492800481_web.jpg
MCA	Muhlenberg College	MCA0018951	http://mam.ansp.org/image/MCA/Fullsize/0018/MCA0018951.jpg	http://intermountainbiota.org/imglib/mam/MCA/MCA0018/MCA0018951_1501786545_web.jpg
MCA	Muhlenberg College	MCA0025500	http://mam.ansp.org/image/MCA/Fullsize/0025/MCA0025500.jpg	http://intermountainbiota.org/imglib/mam/MCA/MCA0025/MCA0025500_1506006811_web.jpg
MCA	Muhlenberg College	MCA0028692	http://mam.ansp.org/image/MCA/Fullsize/0028/MCA0028692.jpg	http://intermountainbiota.org/imglib/mam/MCA/MCA0028/MCA0028692_1508166330_web.jpg
MCA	Muhlenberg College	MCA0031867	http://mam.ansp.org/image/MCA/Fullsize/0031/MCA0031867.jpg	http://intermountainbiota.org/imglib/mam/MCA/MCA0031/MCA0031867_1510245586_web.jpg
MCA	Muhlenberg College	MCA0032645	http://mam.ansp.org/image/MCA/Fullsize/0032/MCA0032645.jpg	http://intermountainbiota.org/imglib/mam/MCA/MCA0032/MCA0032645_1510248708_web.jpg
MDKY	Morehead State University	MDKY00004503	https://bisque.cyverse.org/image_service/image/00-2VcJuSoHsYarmEQs7J3MbJ/resize:4000/format:jpeg	https://bisque.cyverse.org/image_service/image/00-2VcJuSoHsYarmEQs7J3MbJ/resize:1250/format:jpeg
MDKY	Morehead State University	MDKY00005421	https://bisque.cyverse.org/image_service/image/00-bytHPNGv9zi776J6jdgqPR/resize:4000/format:jpeg	https://bisque.cyverse.org/image_service/image/00-bytHPNGv9zi776J6jdgqPR/resize:1250/format:jpeg
MDKY	Morehead State University	MDKY00006195	https://bisque.cyverse.org/image_service/image/00-Z3JHpGynS6BwfttoGZiJKE/resize:4000/format:jpeg	https://bisque.cyverse.org/image_service/image/00-Z3JHpGynS6BwfttoGZiJKE/resize:1250/format:jpeg
MDKY	Morehead State University	MDKY00007125	https://bisque.cyverse.org/image_service/image/00-oNHrKrvEKUu4vwB5iizwjH/resize:4000/format:jpeg	https://bisque.cyverse.org/image_service/image/00-oNHrKrvEKUu4vwB5iizwjH/resize:1250/format:jpeg
MDKY	Morehead State University	MDKY00009189	https://bisque.cyverse.org/image_service/image/00-cpMc6Pj9keieCgd3Dmm9vh/resize:4000/format:jpeg	https://bisque.cyverse.org/image_service/image/00-cpMc6Pj9keieCgd3Dmm9vh/resize:1250/format:jpeg
MDKY	Morehead State University	MDKY00009393	https://bisque.cyverse.org/image_service/image/00-KdkFeNiTHcWhr7FvbH9gN3/resize:4000/format:jpeg	https://bisque.cyverse.org/image_service/image/00-KdkFeNiTHcWhr7FvbH9gN3/resize:1250/format:jpeg
MDKY	Morehead State University	MDKY00001457	https://bisque.cyverse.org/image_service/image/00-tCjCtSpLrYUFTJmuuPTV3/resize:4000/format:jpeg	https://bisque.cyverse.org/image_service/image/00-tCjCtSpLrYUFTJmuuPTV3/resize:1250/format:jpeg
MDKY	Morehead State University	MDKY00002149	https://bisque.cyverse.org/image_service/image/00-MrEodcURAVTGgVtTuJbMaT/resize:4000/format:jpeg	https://bisque.cyverse.org/image_service/image/00-MrEodcURAVTGgVtTuJbMaT/resize:1250/format:jpeg
MDKY	Morehead State University	MDKY00002175	https://bisque.cyverse.org/image_service/image/00-2xpcxXgjbL2SUBsWzUMUje/resize:4000/format:jpeg	https://bisque.cyverse.org/image_service/image/00-2xpcxXgjbL2SUBsWzUMUje/resize:1250/format:jpeg
MDKY	Morehead State University	MDKY00002821	https://bisque.cyverse.org/image_service/image/00-Nii7EzcvQkYEN6xPsNTCFb/resize:4000/format:jpeg	https://bisque.cyverse.org/image_service/image/00-Nii7EzcvQkYEN6xPsNTCFb/resize:1250/format:jpeg
MESA	Colorado Mesa University	MESA06131	https://api.idigbio.org/v2/media/9a2e17cafdff991cf4ab9c5560e01254?size=fullsize	https://api.idigbio.org/v2/media/9a2e17cafdff991cf4ab9c5560e01254?size=webview
MESA	Colorado Mesa University	MESA05885	https://api.idigbio.org/v2/media/dbbf92f503bde5caa1d62422b8db4115?size=fullsize	https://api.idigbio.org/v2/media/dbbf92f503bde5caa1d62422b8db4115?size=webview
MESA	Colorado Mesa University	MESA03625	https://api.idigbio.org/v2/media/2e2487a95085f3c966b18a7fc1e63f9c?size=fullsize	https://api.idigbio.org/v2/media/2e2487a95085f3c966b18a7fc1e63f9c?size=webview
MESA	Colorado Mesa University	MESA05401	https://api.idigbio.org/v2/media/16ba5e9738f742f541455d91279be956?size=fullsize	https://api.idigbio.org/v2/media/16ba5e9738f742f541455d91279be956?size=webview
MESA	Colorado Mesa University	MESA05514	https://api.idigbio.org/v2/media/96597d72246e0f87d42d4cfc75dc99e4?size=fullsize	https://api.idigbio.org/v2/media/96597d72246e0f87d42d4cfc75dc99e4?size=webview
MESA	Colorado Mesa University	MESA00373	https://api.idigbio.org/v2/media/63b0487cf8037737a427752a6ede1e6a?size=fullsize	https://api.idigbio.org/v2/media/63b0487cf8037737a427752a6ede1e6a?size=webview
MESA	Colorado Mesa University	MESA00558	https://api.idigbio.org/v2/media/6c2877265a15583c6f8c0998342dafea?size=fullsize	https://api.idigbio.org/v2/media/6c2877265a15583c6f8c0998342dafea?size=webview
MESA	Colorado Mesa University	MESA00741	https://api.idigbio.org/v2/media/160fd876ed4a7433c210a70a45f22541?size=fullsize	https://api.idigbio.org/v2/media/160fd876ed4a7433c210a70a45f22541?size=webview
MESA	Colorado Mesa University	MESA00945	https://api.idigbio.org/v2/media/c754bb6b16a1907e5ed153f320a793cc?size=fullsize	https://api.idigbio.org/v2/media/c754bb6b16a1907e5ed153f320a793cc?size=webview
MICH	University of Michigan Herbarium	MICH-V-1529234	https://api.idigbio.org/v2/media/cdf20bc996b2e8ff3204a265276b84d9?size=fullsize	https://api.idigbio.org/v2/media/cdf20bc996b2e8ff3204a265276b84d9?size=webview
MICH	University of Michigan Herbarium	1118767	https://api.idigbio.org/v2/media/27d2c0d865109e47729bb75fc5b8c814?size=fullsize	https://api.idigbio.org/v2/media/27d2c0d865109e47729bb75fc5b8c814?size=webview
MICH	University of Michigan Herbarium	MICH-V-1280398	http://storage.idigbio.org/mich/aquatic/MICH-V-1280/MICH-V-1280398_lg.jpg	http://storage.idigbio.org/mich/aquatic/MICH-V-1280/MICH-V-1280398.jpg
MICH	University of Michigan Herbarium	MICH-V-1439662	http://storage.idigbio.org/mich/aquatic/MICH-V-1439/MICH-V-1439662_lg.jpg	http://storage.idigbio.org/mich/aquatic/MICH-V-1439/MICH-V-1439662.jpg
MICH	University of Michigan Herbarium	1125134	https://api.idigbio.org/v2/media/de6296a6539dc81e0105dc9e5098a954?size=fullsize	https://api.idigbio.org/v2/media/de6296a6539dc81e0105dc9e5098a954?size=webview
MICH	University of Michigan Herbarium	1430390	https://api.idigbio.org/v2/media/8c4f974fdfec8b6791558960feeca071?size=fullsize	https://api.idigbio.org/v2/media/8c4f974fdfec8b6791558960feeca071?size=webview
MICH	University of Michigan Herbarium	1373199	https://api.idigbio.org/v2/media/526c1d935ac54ab79e1a51d9b5412476?size=fullsize	https://api.idigbio.org/v2/media/526c1d935ac54ab79e1a51d9b5412476?size=webview
MICH	University of Michigan Herbarium	1392973	https://api.idigbio.org/v2/media/6984a1f678365053c55ae64d5397f7d5?size=fullsize	https://api.idigbio.org/v2/media/6984a1f678365053c55ae64d5397f7d5?size=webview
MICH	University of Michigan Herbarium	MICH-V-1442695	https://api.idigbio.org/v2/media/4ce5ec6af84fd73cb28fc6fb72ff730f?size=fullsize	https://api.idigbio.org/v2/media/4ce5ec6af84fd73cb28fc6fb72ff730f?size=webview
MICH	University of Michigan Herbarium	MICH-V-1454384	https://api.idigbio.org/v2/media/2db7cbcad4d8b742c1d9e07f71dd5e4f?size=fullsize	https://api.idigbio.org/v2/media/2db7cbcad4d8b742c1d9e07f71dd5e4f?size=webview
MIN	University of Minnesota	1247431	https://s3.msi.umn.edu/mbaenrms3fs/images/MIN_Plants/01247/1247431_lg.jpg	https://s3.msi.umn.edu/mbaenrms3fs/images/MIN_Plants/01247/1247431_lg.jpg
MIN	University of Minnesota	1106885	https://s3.msi.umn.edu/mbaenrms3fs/images/MIN_JFBM_PLANTS/01106/1106885_lg.jpg	https://s3.msi.umn.edu/mbaenrms3fs/images/MIN_JFBM_PLANTS/01106/1106885.jpg
MIN	University of Minnesota	1141434	http://storage.idigbio.org/min/aquatic/01141/1141434_lg.jpg	http://storage.idigbio.org/min/aquatic/01141/1141434.jpg
MIN	University of Minnesota	1137918	http://storage.idigbio.org/min/aquatic/01137/1137918_lg.jpg	http://storage.idigbio.org/min/aquatic/01137/1137918.jpg
MIN	University of Minnesota	1064275	http://storage.idigbio.org/min/aquatic/01064/1064275_lg.jpg	http://storage.idigbio.org/min/aquatic/01064/1064275.jpg
MIN	University of Minnesota	1010387	http://storage.idigbio.org/min/aquatic/01010/1010387_lg.jpg	http://storage.idigbio.org/min/aquatic/01010/1010387.jpg
MIN	University of Minnesota	1009905	http://storage.idigbio.org/min/aquatic/01009/1009905_lg.jpg	http://storage.idigbio.org/min/aquatic/01009/1009905.jpg
MIN	University of Minnesota	1011862	http://storage.idigbio.org/min/aquatic/01011/1011862_lg.jpg	http://storage.idigbio.org/min/aquatic/01011/1011862.jpg
MIN	University of Minnesota	1015540	http://storage.idigbio.org/min/aquatic/01015/1015540_lg.jpg	http://storage.idigbio.org/min/aquatic/01015/1015540.jpg
MIN	University of Minnesota	1194941	https://api.idigbio.org/v2/media/823cf2e19d66c41ba0a168b742a021be?size=fullsize	https://api.idigbio.org/v2/media/823cf2e19d66c41ba0a168b742a021be?size=webview
MISSA	Mississippi State University	MISSA001864	http://www.mississippiplants.org/images/specimens/MISSA001864/MISSA001864.JPG	http://www.mississippiplants.org/images/specimens/MISSA001864/MISSA001864_l.JPG
MISSA	Mississippi State University	MISSA003974	http://www.mississippiplants.org/images/specimens/MISSA003974/MISSA003974.JPG	http://www.mississippiplants.org/images/specimens/MISSA003974/MISSA003974_l.JPG
MISSA	Mississippi State University	MISSA005925	http://www.mississippiplants.org/images/specimens/MISSA005925/MISSA005925.JPG	http://www.mississippiplants.org/images/specimens/MISSA005925/MISSA005925_l.JPG
MISSA	Mississippi State University	MISSA011010	http://www.mississippiplants.org/images/specimens/MISSA011010/MISSA011010.JPG	http://www.mississippiplants.org/images/specimens/MISSA011010/MISSA011010_l.JPG
MISSA	Mississippi State University	MISSA011589	http://www.mississippiplants.org/images/specimens/MISSA011589/MISSA011589.JPG	http://www.mississippiplants.org/images/specimens/MISSA011589/MISSA011589_l.JPG
MISSA	Mississippi State University	MISSA018466	http://www.mississippiplants.org/images/specimens/MISSA018466/MISSA018466.JPG	http://www.mississippiplants.org/images/specimens/MISSA018466/MISSA018466_l.JPG
MISSA	Mississippi State University	MISSA022220	http://www.mississippiplants.org/images/specimens/MISSA022220/MISSA022220.JPG	http://www.mississippiplants.org/images/specimens/MISSA022220/MISSA022220_l.JPG
MISSA	Mississippi State University	MISSA025637	http://www.mississippiplants.org/images/specimens/MISSA025637/MISSA025637.JPG	http://www.mississippiplants.org/images/specimens/MISSA025637/MISSA025637_l.JPG
MISSA	Mississippi State University	MISSA031946	http://www.mississippiplants.org/images/specimens/MISSA031946/MISSA031946.JPG	http://www.mississippiplants.org/images/specimens/MISSA031946/MISSA031946_l.JPG
MISSA	Mississippi State University	MISSA016511	http://www.mississippiplants.org/images/specimens/MISSA016511/MISSA016511.JPG	http://www.mississippiplants.org/images/specimens/MISSA016511/MISSA016511_l.JPG
MISS	University of Mississippi	MISS0055583	http://www.mississippiplants.org/images/specimens/MISS0055583/MISS0055583.JPG	http://www.mississippiplants.org/images/specimens/MISS0055583/MISS0055583_l.JPG
MISS	University of Mississippi	MISS0075314	http://www.mississippiplants.org/images/MISS_2018_3/MISS0075314/MISS0075314.JPG	http://sernecportal.org/imglib/sernec/MISS/MISS0075/MISS0075314.JPG
MISS	University of Mississippi	MISS0007598	http://www.mississippiplants.org/images/specimens/MISS0007598/MISS0007598.JPG	http://www.mississippiplants.org/images/specimens/MISS0007598/MISS0007598_l.JPG
MISS	University of Mississippi	MISS0021875	http://www.mississippiplants.org/images/specimens/MISS0021875/MISS0021875.JPG	http://www.mississippiplants.org/images/specimens/MISS0021875/MISS0021875_l.JPG
MISS	University of Mississippi	MISS0032933	http://www.mississippiplants.org/images/specimens/MISS0032933/MISS0032933.JPG	http://www.mississippiplants.org/images/specimens/MISS0032933/MISS0032933_l.JPG
MISS	University of Mississippi	MISS0036617	http://www.mississippiplants.org/images/specimens/MISS0036617/MISS0036617.JPG	http://www.mississippiplants.org/images/specimens/MISS0036617/MISS0036617_l.JPG
MISS	University of Mississippi	MISS0042429	http://www.mississippiplants.org/images/specimens/MISS0042429/MISS0042429.JPG	http://www.mississippiplants.org/images/specimens/MISS0042429/MISS0042429_l.JPG
MISS	University of Mississippi	MISS0055045	http://www.mississippiplants.org/images/specimens/MISS0055045/MISS0055045.JPG	http://www.mississippiplants.org/images/specimens/MISS0055045/MISS0055045_l.JPG
MISS	University of Mississippi	MISS0059507	http://www.mississippiplants.org/images/specimens/MISS0059507/MISS0059507.JPG	http://www.mississippiplants.org/images/specimens/MISS0059507/MISS0059507_l.JPG
MISS	University of Mississippi	MISS0063571	http://www.mississippiplants.org/images/specimens/MISS0063571/MISS0063571.JPG	http://www.mississippiplants.org/images/specimens/MISS0063571/MISS0063571_l.JPG
MNA	Museum of Northern Arizona	B.3217	http://storage.idigbio.org/mna/plants/SUCR/SUCR 0000963_lg.jpg	http://storage.idigbio.org/mna/plants/SUCR/SUCR 0000963.jpg
MNA	Museum of Northern Arizona	B.16694	http://storage.idigbio.org/mna/plants/SUCR1/SUCR 0001143_lg.jpg	http://storage.idigbio.org/mna/plants/SUCR1/SUCR 0001143.jpg
MNA	Museum of Northern Arizona	B.21240	http://storage.idigbio.org/mna/plants/GRCA85/GRCA 0085899_lg.jpg	http://storage.idigbio.org/mna/plants/GRCA85/GRCA 0085899.jpg
MNA	Museum of Northern Arizona	B.24040	http://storage.idigbio.org/mna/plants/GRCA88/GRCA 0088971_lg.jpg	http://storage.idigbio.org/mna/plants/GRCA88/GRCA 0088971.jpg
MNA	Museum of Northern Arizona	WACA 2470	http://storage.idigbio.org/mna/plants/WACA2/WACA 0002470_lg.jpg	http://storage.idigbio.org/mna/plants/WACA2/WACA 0002470.jpg
MNA	Museum of Northern Arizona	WACA 7477	http://storage.idigbio.org/mna/plants/WACA7/WACA 0007477_lg.jpg	http://storage.idigbio.org/mna/plants/WACA7/WACA 0007477.jpg
MNA	Museum of Northern Arizona	SUCR 1690	http://storage.idigbio.org/mna/plants/SUCR1/SUCR 0001690_lg.jpg	http://storage.idigbio.org/mna/plants/SUCR1/SUCR 0001690.jpg
MNA	Museum of Northern Arizona	WACA 2722	http://storage.idigbio.org/mna/plants/WACA2/WACA 0002722_lg.jpg	http://storage.idigbio.org/mna/plants/WACA2/WACA 0002722.jpg
MNA	Museum of Northern Arizona	WUPA 2811	http://storage.idigbio.org/mna/plants/WUPA2/WUPA 0002811_lg.jpg	http://storage.idigbio.org/mna/plants/WUPA2/WUPA 0002811.jpg
MNA	Museum of Northern Arizona	WACA 2657	http://storage.idigbio.org/mna/plants/WACA2/WACA 0002657_lg.jpg	http://storage.idigbio.org/mna/plants/WACA2/WACA 0002657.jpg
MOAR	University of Pennsylvania	MOAR0004568	http://mam.ansp.org/image/MOAR/Fullsize/0004/MOAR0004568.jpg	http://intermountainbiota.org/imglib/mam/MOAR/MOAR0004/MOAR0004568_1483640597_web.jpg
MOAR	University of Pennsylvania	MOAR0001300	http://mam.ansp.org/image/MOAR/Fullsize/0001/MOAR0001300.jpg	http://intermountainbiota.org/imglib/mam/MOAR/MOAR0001/MOAR0001300_1484760350_web.jpg
MOAR	University of Pennsylvania	MOAR0002700	http://mam.ansp.org/image/MOAR/Fullsize/0002/MOAR0002700.jpg	http://intermountainbiota.org/imglib/mam/MOAR/MOAR0002/MOAR0002700_1488906433_web.jpg
MOAR	University of Pennsylvania	MOAR0005488	http://mam.ansp.org/image/MOAR/Fullsize/0005/MOAR0005488.jpg	http://intermountainbiota.org/imglib/mam/MOAR/MOAR0005/MOAR0005488_1491406402_web.jpg
MOAR	University of Pennsylvania	MOAR0007549	http://mam.ansp.org/image/MOAR/Fullsize/0007/MOAR0007549.jpg	http://intermountainbiota.org/imglib/mam/MOAR/MOAR0007/MOAR0007549_1507040780_web.jpg
MOAR	University of Pennsylvania	MOAR0014214	http://mam.ansp.org/image/MOAR/Fullsize/0014/MOAR0014214.jpg	http://intermountainbiota.org/imglib/mam/MOAR/MOAR0014/MOAR0014214_1510154019_web.jpg
MOAR	University of Pennsylvania	MOAR0015075	http://mam.ansp.org/image/MOAR/Fullsize/0015/MOAR0015075.jpg	http://intermountainbiota.org/imglib/mam/MOAR/MOAR0015/MOAR0015075_1510153591_web.jpg
MOAR	University of Pennsylvania	MOAR0018631	http://mam.ansp.org/image/MOAR/Fullsize/0018/MOAR0018631.jpg	http://intermountainbiota.org/imglib/mam/MOAR/MOAR0018/MOAR0018631_1512076141_web.jpg
MOAR	University of Pennsylvania	MOAR0018880	http://mam.ansp.org/image/MOAR/Fullsize/0018/MOAR0018880.jpg	http://intermountainbiota.org/imglib/mam/MOAR/MOAR0018/MOAR0018880_1512402666_web.jpg
MOAR	University of Pennsylvania	MOAR0024767	http://mam.ansp.org/image/MOAR/Fullsize/0024/MOAR0024767.jpg	http://intermountainbiota.org/imglib/mam/MOAR/MOAR0024/MOAR0024767_1513176950_web.jpg
MOR	Morton Arboretum	0080281MOR	http://storage.idigbio.org/mor/aquatic/00080/0080281MOR_lg.jpg	http://storage.idigbio.org/mor/aquatic/00080/0080281MOR.jpg
MOR	Morton Arboretum	0083620MOR	http://storage.idigbio.org/mor/aquatic/00083/0083620MOR_lg.jpg	http://storage.idigbio.org/mor/aquatic/00083/0083620MOR.jpg
MOR	Morton Arboretum	0087591MOR	http://storage.idigbio.org/mor/aquatic/00087/0087591MOR_lg.jpg	http://storage.idigbio.org/mor/aquatic/00087/0087591MOR.jpg
MOR	Morton Arboretum	0028300MOR	https://api.idigbio.org/v2/media/be33237f18e63ebd384b162323a2838c?size=fullsize	https://api.idigbio.org/v2/media/be33237f18e63ebd384b162323a2838c?size=webview
MOR	Morton Arboretum	0059455MOR	http://storage.idigbio.org/mor/aquatic/00059/0059455MOR_lg.jpg	http://storage.idigbio.org/mor/aquatic/00059/0059455MOR.jpg
MOR	Morton Arboretum	0060233MOR	http://storage.idigbio.org/mor/aquatic/00060/0060233MOR_lg.jpg	http://storage.idigbio.org/mor/aquatic/00060/0060233MOR.jpg
MOR	Morton Arboretum	0066971MOR	http://storage.idigbio.org/mor/aquatic/00066/0066971MOR_lg.jpg	http://storage.idigbio.org/mor/aquatic/00066/0066971MOR.jpg
MOR	Morton Arboretum	0072849MOR	http://storage.idigbio.org/mor/aquatic/00072/0072849MOR_lg.jpg	http://storage.idigbio.org/mor/aquatic/00072/0072849MOR.jpg
MOR	Morton Arboretum	0074633MOR	http://storage.idigbio.org/mor/aquatic/00074/0074633MOR_lg.jpg	http://storage.idigbio.org/mor/aquatic/00074/0074633MOR.jpg
MOR	Morton Arboretum	0066305MOR	https://api.idigbio.org/v2/media/34675523ab4d07f6dea89923665eaad8?size=fullsize	https://api.idigbio.org/v2/media/34675523ab4d07f6dea89923665eaad8?size=webview
MSC	Michigan State University	MSC0191711	http://storage.idigbio.org/msc/aquatic/MSC0191/MSC0191711_lg.jpg	http://storage.idigbio.org/msc/aquatic/MSC0191/MSC0191711.jpg
MSC	Michigan State University	MSC0107693	http://storage.idigbio.org/msc/aquatic/MSC0107/MSC0107693_lg.jpg	http://storage.idigbio.org/msc/aquatic/MSC0107/MSC0107693.jpg
MSC	Michigan State University	MSC0116293	http://storage.idigbio.org/msc/aquatic/MSC0116/MSC0116293_lg.jpg	http://storage.idigbio.org/msc/aquatic/MSC0116/MSC0116293.jpg
MSC	Michigan State University	MSC0126955	http://storage.idigbio.org/msc/aquatic/MSC0126/MSC0126955_lg.jpg	http://storage.idigbio.org/msc/aquatic/MSC0126/MSC0126955.jpg
MSC	Michigan State University	MSC0129767	http://storage.idigbio.org/msc/aquatic/MSC0129/MSC0129767_lg.jpg	http://storage.idigbio.org/msc/aquatic/MSC0129/MSC0129767.jpg
MSC	Michigan State University	MSC0153547	http://storage.idigbio.org/msc/aquatic/MSC0153/MSC0153547_lg.jpg	http://storage.idigbio.org/msc/aquatic/MSC0153/MSC0153547.jpg
MSC	Michigan State University	MSC0153289	http://storage.idigbio.org/msc/aquatic/MSC0153/MSC0153289_lg.jpg	http://storage.idigbio.org/msc/aquatic/MSC0153/MSC0153289.jpg
MSC	Michigan State University	MSC0230937	http://storage.idigbio.org/msc/aquatic/MSC0230/MSC0230937_lg.jpg	http://storage.idigbio.org/msc/aquatic/MSC0230/MSC0230937.jpg
MSC	Michigan State University	MSC0174534	http://storage.idigbio.org/msc/aquatic/MSC0174/MSC0174534_lg.jpg	http://storage.idigbio.org/msc/aquatic/MSC0174/MSC0174534.jpg
MSC	Michigan State University	MSC0178698	http://storage.idigbio.org/msc/aquatic/MSC0178/MSC0178698_lg.jpg	http://storage.idigbio.org/msc/aquatic/MSC0178/MSC0178698.jpg
MTSU	Middle Tennessee State University	MTSU007262	https://bisque.cyverse.org/image_service/image/00-5K4o4nDVwqRRMe3r69EuBS?resize=4000&format=jpeg	https://bisque.cyverse.org/image_service/image/00-5K4o4nDVwqRRMe3r69EuBS?resize=1250&format=jpeg
MTSU	Middle Tennessee State University	MTSU008232	https://bisque.cyverse.org/image_service/image/00-LEyQxCKzWFzCHFL5guHYPY/resize:4000/format:jpeg	https://bisque.cyverse.org/image_service/image/00-LEyQxCKzWFzCHFL5guHYPY/resize:1250/format:jpeg
MTSU	Middle Tennessee State University	MTSU012595	https://bisque.cyverse.org/image_service/image/00-TfrPKo3fdArjuE8qYnshoi/resize:4000/format:jpeg	https://bisque.cyverse.org/image_service/image/00-TfrPKo3fdArjuE8qYnshoi/resize:1250/format:jpeg
MTSU	Middle Tennessee State University	MTSU014797	https://bisque.cyverse.org/image_service/image/00-gxxia8nEpFgWQczry2d23A/resize:4000/format:jpeg	https://bisque.cyverse.org/image_service/image/00-gxxia8nEpFgWQczry2d23A/resize:1250/format:jpeg
MTSU	Middle Tennessee State University	MTSU018254	https://bisque.cyverse.org/image_service/image/00-nnapYDtPy6XpAvyVvoqdg5/resize:4000/format:jpeg	https://bisque.cyverse.org/image_service/image/00-nnapYDtPy6XpAvyVvoqdg5/resize:1250/format:jpeg
MTSU	Middle Tennessee State University	MTSU019920	https://bisque.cyverse.org/image_service/image/00-qM9cXjng7SsFUahZCjEe3X?resize=4000&format=jpeg	https://bisque.cyverse.org/image_service/image/00-qM9cXjng7SsFUahZCjEe3X?resize=1250&format=jpeg
MTSU	Middle Tennessee State University	MTSU021693	https://bisque.cyverse.org/image_service/image/00-jQERwzTQeiGjNmhHSZRgXZ?resize=4000&format=jpeg	https://bisque.cyverse.org/image_service/image/00-jQERwzTQeiGjNmhHSZRgXZ?resize=1250&format=jpeg
MTSU	Middle Tennessee State University	MTSU002559	https://bisque.cyverse.org/image_service/image/00-jDgKutLUcaNSqum85sPWya?resize=4000&format=jpeg	https://bisque.cyverse.org/image_service/image/00-jDgKutLUcaNSqum85sPWya?resize=1250&format=jpeg
MTSU	Middle Tennessee State University	MTSU002775	https://bisque.cyverse.org/image_service/image/00-oCP3sPLS5KWKa4xwyw9Hpd/resize:4000/format:jpeg	https://bisque.cyverse.org/image_service/image/00-oCP3sPLS5KWKa4xwyw9Hpd/resize:1250/format:jpeg
MTSU	Middle Tennessee State University	MTSU003198	https://bisque.cyverse.org/image_service/image/00-hotQsZjrRnuucRrZM5qgxa?resize=4000&format=jpeg	https://bisque.cyverse.org/image_service/image/00-hotQsZjrRnuucRrZM5qgxa?resize=1250&format=jpeg
MUHW	Marshall University	MUHW030788	https://bisque.cyverse.org/image_service/image/00-5Y6aUxhG77C3XJCRur6koM?resize=4000&format=jpeg	https://bisque.cyverse.org/image_service/image/00-5Y6aUxhG77C3XJCRur6koM?resize=1250&format=jpeg
MUHW	Marshall University	MUHW031430	https://bisque.cyverse.org/image_service/image/00-RRXE5S75nVJj5tfkcDjHsS?resize=4000&format=jpeg	https://bisque.cyverse.org/image_service/image/00-RRXE5S75nVJj5tfkcDjHsS?resize=1250&format=jpeg
MUHW	Marshall University	MUHW032549	https://bisque.cyverse.org/image_service/image/00-Q2UoDezPJ5kLMudSuFScoc?resize=4000&format=jpeg	https://bisque.cyverse.org/image_service/image/00-Q2UoDezPJ5kLMudSuFScoc?resize=1250&format=jpeg
MUHW	Marshall University	MUHW007801	https://bisque.cyverse.org/image_service/image/00-MwEuutHJtEcEaXqmPThnFL?resize=4000&format=jpeg	https://bisque.cyverse.org/image_service/image/00-MwEuutHJtEcEaXqmPThnFL?resize=1250&format=jpeg
MUHW	Marshall University	MUHW003962	https://bisque.cyverse.org/image_service/image/00-kCWKRnupvNR9qgAsK9k6tE?resize=4000&format=jpeg	https://bisque.cyverse.org/image_service/image/00-kCWKRnupvNR9qgAsK9k6tE?resize=1250&format=jpeg
MUHW	Marshall University	MUHW012509	https://bisque.cyverse.org/image_service/image/00-7Lu7jZjqzd9mo6fmMX8r9M?resize=4000&format=jpeg	https://bisque.cyverse.org/image_service/image/00-7Lu7jZjqzd9mo6fmMX8r9M?resize=1250&format=jpeg
MUHW	Marshall University	MUHW022348	https://bisque.cyverse.org/image_service/image/00-bhqXc3a9LMC4Dd6FP7XGJP?resize=4000&format=jpeg	https://bisque.cyverse.org/image_service/image/00-bhqXc3a9LMC4Dd6FP7XGJP?resize=1250&format=jpeg
MUHW	Marshall University	MUHW025423	https://bisque.cyverse.org/image_service/image/00-TAjoXLag4PtewHFChL6aiG?resize=4000&format=jpeg	https://bisque.cyverse.org/image_service/image/00-TAjoXLag4PtewHFChL6aiG?resize=1250&format=jpeg
MUHW	Marshall University	MUHW028124	https://bisque.cyverse.org/image_service/image/00-hnrM4ciafDjqBRrW93rqh5?resize=4000&format=jpeg	https://bisque.cyverse.org/image_service/image/00-hnrM4ciafDjqBRrW93rqh5?resize=1250&format=jpeg
MUHW	Marshall University	MUHW030205	https://bisque.cyverse.org/image_service/image/00-QhCuxjb2dgLEcQ8KfADjDj?resize=4000&format=jpeg	https://bisque.cyverse.org/image_service/image/00-QhCuxjb2dgLEcQ8KfADjDj?resize=1250&format=jpeg
MU	Miami University	000079936	https://api.idigbio.org/v2/media/2190643987d08e826328240922364c3c?size=fullsize	https://api.idigbio.org/v2/media/2190643987d08e826328240922364c3c?size=webview
MU	Miami University	000142113	https://api.idigbio.org/v2/media/db682c62d5ff309e4bb1e6a5be6d73c1?size=fullsize	https://api.idigbio.org/v2/media/db682c62d5ff309e4bb1e6a5be6d73c1?size=webview
MU	Miami University	000143019	https://api.idigbio.org/v2/media/572be577fa33ef22cee9869694963511?size=fullsize	https://api.idigbio.org/v2/media/572be577fa33ef22cee9869694963511?size=webview
MU	Miami University	204013	https://api.idigbio.org/v2/media/d1677aa8741ef53bc5a83ea9ab61bbb4?size=fullsize	https://api.idigbio.org/v2/media/d1677aa8741ef53bc5a83ea9ab61bbb4?size=webview
MU	Miami University	MU-V-000176375	http://storage.idigbio.org/mu/aquatic/MU-V-000176/MU-V-000176375_lg.jpg	http://storage.idigbio.org/mu/aquatic/MU-V-000176/MU-V-000176375.jpg
MU	Miami University	MU-V-000171063	http://storage.idigbio.org/mu/aquatic/MU-V-000171/MU-V-000171063_lg.jpg	http://storage.idigbio.org/mu/aquatic/MU-V-000171/MU-V-000171063.jpg
MU	Miami University	MU-V-000173392	http://storage.idigbio.org/mu/aquatic/MU-V-000173/MU-V-000173392_lg.jpg	http://storage.idigbio.org/mu/aquatic/MU-V-000173/MU-V-000173392.jpg
MU	Miami University	MU-V-000050696	http://storage.idigbio.org/mu/aquatic/MU-V-000050/MU-V-000050696_lg.jpg	http://storage.idigbio.org/mu/aquatic/MU-V-000050/MU-V-000050696.jpg
MU	Miami University	MU-V-000004400	http://storage.idigbio.org/mu/aquatic/MU-V-000004/MU-V-000004400_lg.jpg	http://storage.idigbio.org/mu/aquatic/MU-V-000004/MU-V-000004400.jpg
MU	Miami University	MU-V-000023014	http://storage.idigbio.org/mu/aquatic/MU-V-000023/MU-V-000023014_lg.jpg	http://storage.idigbio.org/mu/aquatic/MU-V-000023/MU-V-000023014.jpg
MWCF	University of Mary Washington	MWCF-0000088	https://bisque.cyverse.org/image_service/image/00-Hqy2dSt23wULuNnRZsxGGf/resize:4000/format:jpeg	https://bisque.cyverse.org/image_service/image/00-Hqy2dSt23wULuNnRZsxGGf/resize:1250/format:jpeg
MWCF	University of Mary Washington	MWCF-0000137	https://bisque.cyverse.org/image_service/image/00-TuLw82SVyXudUgJZrGN3wV/resize:4000/format:jpeg	https://bisque.cyverse.org/image_service/image/00-TuLw82SVyXudUgJZrGN3wV/resize:1250/format:jpeg
MWCF	University of Mary Washington	MWCF-0000201	https://bisque.cyverse.org/image_service/image/00-pBRq5Q9yKXg2riMYLcHxCS/resize:4000/format:jpeg	https://bisque.cyverse.org/image_service/image/00-pBRq5Q9yKXg2riMYLcHxCS/resize:1250/format:jpeg
MWCF	University of Mary Washington	MWCF-0001878	https://bisque.cyverse.org/image_service/image/00-JhVoPLBEDoWGG2iZedqYz6/resize:4000/format:jpeg	https://bisque.cyverse.org/image_service/image/00-JhVoPLBEDoWGG2iZedqYz6/resize:1250/format:jpeg
MWCF	University of Mary Washington	MWCF-0002182	https://bisque.cyverse.org/image_service/image/00-cjeYFLMBaeEu9bsKxK3NjG/resize:4000/format:jpeg	https://bisque.cyverse.org/image_service/image/00-cjeYFLMBaeEu9bsKxK3NjG/resize:1250/format:jpeg
MWCF	University of Mary Washington	MWCF-0002475	https://bisque.cyverse.org/image_service/image/00-a5BygYBUv2U839JtwiqaoE/resize:4000/format:jpeg	https://bisque.cyverse.org/image_service/image/00-a5BygYBUv2U839JtwiqaoE/resize:1250/format:jpeg
MWCF	University of Mary Washington	MWCF-0001693	https://bisque.cyverse.org/image_service/image/00-HettmyVs5t2xnQbFohkQ7k/resize:4000/format:jpeg	https://bisque.cyverse.org/image_service/image/00-HettmyVs5t2xnQbFohkQ7k/resize:1250/format:jpeg
MWCF	University of Mary Washington	MWCF-0001695	https://bisque.cyverse.org/image_service/image/00-7pCiXLybLaKX8rGPjwhZGY/resize:4000/format:jpeg	https://bisque.cyverse.org/image_service/image/00-7pCiXLybLaKX8rGPjwhZGY/resize:1250/format:jpeg
MWCF	University of Mary Washington	MWCF-0002828	https://bisque.cyverse.org/image_service/image/00-ynF3MDgUeRG7EuKhe5V7V/resize:4000/format:jpeg	https://bisque.cyverse.org/image_service/image/00-ynF3MDgUeRG7EuKhe5V7V/resize:1250/format:jpeg
MWCF	University of Mary Washington	MWCF-0002940	https://bisque.cyverse.org/image_service/image/00-tYZKoBJqVLXgR75a3m6aGj/resize:4000/format:jpeg	https://bisque.cyverse.org/image_service/image/00-tYZKoBJqVLXgR75a3m6aGj/resize:1250/format:jpeg
NAVA	Navajo Natural Heritage	NAVA00006530	https://api.idigbio.org/v2/media/659c16022312594467ce3761aba39ed4?size=fullsize	https://api.idigbio.org/v2/media/659c16022312594467ce3761aba39ed4?size=webview
NAVA	Navajo Natural Heritage	NAVA00005711	https://api.idigbio.org/v2/media/da81edac9c2b92a3dfd117492a94f205?size=fullsize	https://api.idigbio.org/v2/media/da81edac9c2b92a3dfd117492a94f205?size=webview
NAVA	Navajo Natural Heritage	NAVA00007278	https://api.idigbio.org/v2/media/c95735dd12e4f10c0cca48c7b1ddff45?size=fullsize	https://api.idigbio.org/v2/media/c95735dd12e4f10c0cca48c7b1ddff45?size=webview
NAVA	Navajo Natural Heritage	NAVA00006248	https://api.idigbio.org/v2/media/6c8f9c46028256730169685970ddf9d2?size=fullsize	https://api.idigbio.org/v2/media/6c8f9c46028256730169685970ddf9d2?size=webview
NAVA	Navajo Natural Heritage	NAVA00006060	https://api.idigbio.org/v2/media/9b33b2226ddb9afd0e27777a19d82541?size=fullsize	https://api.idigbio.org/v2/media/9b33b2226ddb9afd0e27777a19d82541?size=webview
NAVA	Navajo Natural Heritage	NAVA00012754	https://api.idigbio.org/v2/media/eaaea48ff521b77113a658dff9840ca9?size=fullsize	https://api.idigbio.org/v2/media/eaaea48ff521b77113a658dff9840ca9?size=webview
NAVA	Navajo Natural Heritage	NAVA00011788	https://api.idigbio.org/v2/media/c99e819ebf3de75c2fed476ceb5626a7?size=fullsize	https://api.idigbio.org/v2/media/c99e819ebf3de75c2fed476ceb5626a7?size=webview
NAVA	Navajo Natural Heritage	NAVA00011622	https://api.idigbio.org/v2/media/7912f50867cb07f438309077f7dae425?size=fullsize	https://api.idigbio.org/v2/media/7912f50867cb07f438309077f7dae425?size=webview
NAVA	Navajo Natural Heritage	NAVA00011671	https://api.idigbio.org/v2/media/d47d43661ca3f4880584285d251e3036?size=fullsize	https://api.idigbio.org/v2/media/d47d43661ca3f4880584285d251e3036?size=webview
NAVA	Navajo Natural Heritage	NAVA00012101	https://api.idigbio.org/v2/media/b369ad97989d57f2df6a5c26741c2ee7?size=fullsize	https://api.idigbio.org/v2/media/b369ad97989d57f2df6a5c26741c2ee7?size=webview
NBYC	Newberry College	NBYC001497	https://bisque.cyverse.org/image_service/image/00-foM7k6EWj7VhB2vSfA4MBf?resize=4000&format=jpeg	https://bisque.cyverse.org/image_service/image/00-foM7k6EWj7VhB2vSfA4MBf?resize=1250&format=jpeg
NBYC	Newberry College	NBYC003946	https://bisque.cyverse.org/image_service/image/00-RoR4YLAGkNG9FjbUzp9Z9A?resize=4000&format=jpeg	https://bisque.cyverse.org/image_service/image/00-RoR4YLAGkNG9FjbUzp9Z9A?resize=1250&format=jpeg
NBYC	Newberry College	NBYC006437	https://bisque.cyverse.org/image_service/image/00-Av2mFSvgoMwWnwLwpg7jXC?resize=4000&format=jpeg	https://bisque.cyverse.org/image_service/image/00-Av2mFSvgoMwWnwLwpg7jXC?resize=1250&format=jpeg
NBYC	Newberry College	NBYC006485	https://bisque.cyverse.org/image_service/image/00-REnVgFdMjb69SDAGZD4dsm?resize=4000&format=jpeg	https://bisque.cyverse.org/image_service/image/00-REnVgFdMjb69SDAGZD4dsm?resize=1250&format=jpeg
NBYC	Newberry College	NBYC010502	https://bisque.cyverse.org/image_service/image/00-TqSzmwRYmBzjfya5uLPr5d/resize:4000/format:jpeg	https://bisque.cyverse.org/image_service/image/00-TqSzmwRYmBzjfya5uLPr5d/resize:1250/format:jpeg
NBYC	Newberry College	NBYC011954	https://bisque.cyverse.org/image_service/image/00-rqp76hyAXxdYCeMQtBv7Bc/resize:4000/format:jpeg	https://bisque.cyverse.org/image_service/image/00-rqp76hyAXxdYCeMQtBv7Bc/resize:1250/format:jpeg
NBYC	Newberry College	NBYC012772	https://bisque.cyverse.org/image_service/image/00-mBYfxtSVZQXezuZcQ7YQck/resize:4000/format:jpeg	https://bisque.cyverse.org/image_service/image/00-mBYfxtSVZQXezuZcQ7YQck/resize:1250/format:jpeg
NBYC	Newberry College	NBYC012855	https://bisque.cyverse.org/image_service/image/00-iKUQufCsZQxz7oHNBXeM4C/resize:4000/format:jpeg	https://bisque.cyverse.org/image_service/image/00-iKUQufCsZQxz7oHNBXeM4C/resize:1250/format:jpeg
NBYC	Newberry College	NBYC015384	https://bisque.cyverse.org/image_service/image/00-ugia9DvLCp3Zs8cRngUzZW/resize:4000/format:jpeg	https://bisque.cyverse.org/image_service/image/00-ugia9DvLCp3Zs8cRngUzZW/resize:1250/format:jpeg
NBYC	Newberry College	NBYC020497	https://bisque.cyverse.org/image_service/image/00-6JxJT7NNDRS346XEwcEdA7/resize:4000/format:jpeg	https://bisque.cyverse.org/image_service/image/00-6JxJT7NNDRS346XEwcEdA7/resize:1250/format:jpeg
NCSC	North Carolina State University	NCSC00052755	https://bisque.cyverse.org/image_service/image/00-LeEA34WJC42hLEKVEtXDtX?resize=4000&format=jpeg	https://bisque.cyverse.org/image_service/image/00-LeEA34WJC42hLEKVEtXDtX?resize=1250&format=jpeg
NCSC	North Carolina State University	NCSC00065758	https://bisque.cyverse.org/image_service/image/00-JSRsK599ftUD35CDN77qVH?resize=4000&format=jpeg	https://bisque.cyverse.org/image_service/image/00-JSRsK599ftUD35CDN77qVH?resize=1250&format=jpeg
NCSC	North Carolina State University	NCSC00065794	https://bisque.cyverse.org/image_service/image/00-M5r6rZ3ERNGkAh7FhtUcRB?resize=4000&format=jpeg	https://bisque.cyverse.org/image_service/image/00-M5r6rZ3ERNGkAh7FhtUcRB?resize=1250&format=jpeg
NCSC	North Carolina State University	NCSC00068210	https://bisque.cyverse.org/image_service/image/00-XW5UATMKsBnupmY54Smrc6?resize=4000&format=jpeg	https://bisque.cyverse.org/image_service/image/00-XW5UATMKsBnupmY54Smrc6?resize=1250&format=jpeg
NCSC	North Carolina State University	NCSC00033061	https://bisque.cyverse.org/image_service/image/00-9A8C9A6XW38MJrtSdfNDVQ?resize=4000&format=jpeg	https://bisque.cyverse.org/image_service/image/00-9A8C9A6XW38MJrtSdfNDVQ?resize=1250&format=jpeg
NCSC	North Carolina State University	NCSC00034366	https://bisque.cyverse.org/image_service/image/00-e8d9ybHuEAkmPcyxBeVHE3?resize=4000&format=jpeg	https://bisque.cyverse.org/image_service/image/00-e8d9ybHuEAkmPcyxBeVHE3?resize=1250&format=jpeg
NCSC	North Carolina State University	NCSC00013829	https://bisque.cyverse.org/image_service/image/00-B35uhXCPDn7BNVwK7UE6iB?resize=4000&format=jpeg	https://bisque.cyverse.org/image_service/image/00-B35uhXCPDn7BNVwK7UE6iB?resize=1250&format=jpeg
NCSC	North Carolina State University	NCSC00024304	https://bisque.cyverse.org/image_service/image/00-wUq4TbUQaGfyABUDcFRswY?resize=4000&format=jpeg	https://bisque.cyverse.org/image_service/image/00-wUq4TbUQaGfyABUDcFRswY?resize=1250&format=jpeg
NCSC	North Carolina State University	NCSC00083218	https://bisque.cyverse.org/image_service/image/00-VVC2uKD9yPbGozpzYP78Ed?resize=4000&format=jpeg	https://bisque.cyverse.org/image_service/image/00-VVC2uKD9yPbGozpzYP78Ed?resize=1250&format=jpeg
NCSC	North Carolina State University	NCSC00085021	https://bisque.cyverse.org/image_service/image/00-gNLtjn2P4qnuPThek2WZUi?resize=4000&format=jpeg	https://bisque.cyverse.org/image_service/image/00-gNLtjn2P4qnuPThek2WZUi?resize=1250&format=jpeg
NCU	University of North Carolina at Chapel Hill	NCU00208807	https://bisque.cyverse.org/image_service/image/00-KNAYa4Sryd4MC74dY5r9we?resize=4000&format=jpeg	https://bisque.cyverse.org/image_service/image/00-KNAYa4Sryd4MC74dY5r9we?resize=1250&format=jpeg
NCU	University of North Carolina at Chapel Hill	NCU00219536	https://bisque.cyverse.org/image_service/image/00-AdY9REqSX9Wq5uyDqhqDMQ?resize=4000&format=jpeg	https://bisque.cyverse.org/image_service/image/00-AdY9REqSX9Wq5uyDqhqDMQ?resize=1250&format=jpeg
NCU	University of North Carolina at Chapel Hill	NCU00100277	https://bisque.cyverse.org/image_service/image/00-GG39R3TsHeiCEvFenSKPZX?resize=4000&format=jpeg	https://bisque.cyverse.org/image_service/image/00-GG39R3TsHeiCEvFenSKPZX?resize=1250&format=jpeg
NCU	University of North Carolina at Chapel Hill	NCU00259925	https://bisque.cyverse.org/image_service/image/00-kZW7n4BNUWS8VYYztqfpWL?resize=4000&format=jpeg	https://bisque.cyverse.org/image_service/image/00-kZW7n4BNUWS8VYYztqfpWL?resize=1250&format=jpeg
NCU	University of North Carolina at Chapel Hill	NCU00050463	https://bisque.cyverse.org/image_service/image/00-4pvy2XnWRa6mKPcY5VdZMK/resize:4000/format:jpeg	https://bisque.cyverse.org/image_service/image/00-4pvy2XnWRa6mKPcY5VdZMK/resize:1250/format:jpeg
NCU	University of North Carolina at Chapel Hill	NCU00142810	https://bisque.cyverse.org/image_service/image/00-kuTRuZXCbUTHWXvfrbBZ2Q?resize=4000&format=jpeg	https://bisque.cyverse.org/image_service/image/00-kuTRuZXCbUTHWXvfrbBZ2Q?resize=1250&format=jpeg
NCU	University of North Carolina at Chapel Hill	NCU00078653	https://bisque.cyverse.org/image_service/image/00-AvHbcWAQfPhb9arNcY7rVE?resize=4000&format=jpeg	https://bisque.cyverse.org/image_service/image/00-AvHbcWAQfPhb9arNcY7rVE?resize=1250&format=jpeg
NCU	University of North Carolina at Chapel Hill	NCU00164705	https://bisque.cyverse.org/image_service/image/00-49SUSM6D8AcE4USGggucCe?resize=4000&format=jpeg	https://bisque.cyverse.org/image_service/image/00-49SUSM6D8AcE4USGggucCe?resize=1250&format=jpeg
NCU	University of North Carolina at Chapel Hill	NCU00170633	https://bisque.cyverse.org/image_service/image/00-Eab6qBLJFHdk4TiVCrcZrP?resize=4000&format=jpeg	https://bisque.cyverse.org/image_service/image/00-Eab6qBLJFHdk4TiVCrcZrP?resize=1250&format=jpeg
NCU	University of North Carolina at Chapel Hill	NCU00193535	https://bisque.cyverse.org/image_service/image/00-n6pysMTSps4tD5Ab3reUCb?resize=4000&format=jpeg	https://bisque.cyverse.org/image_service/image/00-n6pysMTSps4tD5Ab3reUCb?resize=1250&format=jpeg
NCZP	North Carolina Zoological Park	NCZP00000696	https://bisque.cyverse.org/image_service/image/00-W4ttjARz3RWQwfUoasnN7F/resize:4000/format:jpeg	https://bisque.cyverse.org/image_service/image/00-W4ttjARz3RWQwfUoasnN7F/resize:1250/format:jpeg
NCZP	North Carolina Zoological Park	NCZP00000546	https://bisque.cyverse.org/image_service/image/00-nPVTuZwcMdtBD8dW6baVKd/resize:4000/format:jpeg	https://bisque.cyverse.org/image_service/image/00-nPVTuZwcMdtBD8dW6baVKd/resize:1250/format:jpeg
NCZP	North Carolina Zoological Park	NCZP00001144	https://bisque.cyverse.org/image_service/image/00-eoqdezMTQvBhUtTopqNpoa/resize:4000/format:jpeg	https://bisque.cyverse.org/image_service/image/00-eoqdezMTQvBhUtTopqNpoa/resize:1250/format:jpeg
NCZP	North Carolina Zoological Park	NCZP00000668	https://bisque.cyverse.org/image_service/image/00-32ezEyHGdWjyhUAsVfatVZ/resize:4000/format:jpeg	https://bisque.cyverse.org/image_service/image/00-32ezEyHGdWjyhUAsVfatVZ/resize:1250/format:jpeg
NCZP	North Carolina Zoological Park	NCZP00000709	https://bisque.cyverse.org/image_service/image/00-DeEakWWuDxDkkcBsXafUGT/resize:4000/format:jpeg	https://bisque.cyverse.org/image_service/image/00-DeEakWWuDxDkkcBsXafUGT/resize:1250/format:jpeg
NCZP	North Carolina Zoological Park	NCZP00000891	https://bisque.cyverse.org/image_service/image/00-yKMWeeVSnDicU4SMWXjeFo/resize:4000/format:jpeg	https://bisque.cyverse.org/image_service/image/00-yKMWeeVSnDicU4SMWXjeFo/resize:1250/format:jpeg
NCZP	North Carolina Zoological Park	NCZP00001421	https://bisque.cyverse.org/image_service/image/00-tJo2h73prLfiJKTFAtGiva/resize:4000/format:jpeg	https://bisque.cyverse.org/image_service/image/00-tJo2h73prLfiJKTFAtGiva/resize:1250/format:jpeg
NCZP	North Carolina Zoological Park	NCZP00001810	https://bisque.cyverse.org/image_service/image/00-tX7h2VM4FFeffeTxRbjR5c/resize:4000/format:jpeg	https://bisque.cyverse.org/image_service/image/00-tX7h2VM4FFeffeTxRbjR5c/resize:1250/format:jpeg
NCZP	North Carolina Zoological Park	NCZP00001935	https://bisque.cyverse.org/image_service/image/00-WocSihES5bGGdaxN7SipAg/resize:4000/format:jpeg	https://bisque.cyverse.org/image_service/image/00-WocSihES5bGGdaxN7SipAg/resize:1250/format:jpeg
NDOA	Nevada Department of Agriculture	NDOA0054	http://www.intermountainbiota.org/imglib/intermt/NDOA/NDOA0/NDA0054_1485804435_lg.jpg	http://www.intermountainbiota.org/imglib/intermt/NDOA/NDOA0/NDA0054_1485804435.jpg
NDOA	Nevada Department of Agriculture	NDOA0142	http://www.intermountainbiota.org/imglib/intermt/NDOA/NDOA0/NDA0142_1487011420_lg.jpg	http://www.intermountainbiota.org/imglib/intermt/NDOA/NDOA0/NDA0142_1487011420.jpg
NDOA	Nevada Department of Agriculture	NDOA0241	http://www.intermountainbiota.org/imglib/intermt/NDOA/NDOA0/NDA0241_1488395946_lg.jpg	http://www.intermountainbiota.org/imglib/intermt/NDOA/NDOA0/NDA0241_1488395946.jpg
NDOA	Nevada Department of Agriculture	NDOA0344	http://www.intermountainbiota.org/imglib/intermt/NDOA/NDOA0/NDA0344_1489425315_lg.jpg	http://www.intermountainbiota.org/imglib/intermt/NDOA/NDOA0/NDA0344_1489425315.jpg
NDOA	Nevada Department of Agriculture	NDOA0352	http://www.intermountainbiota.org/imglib/intermt/NDOA/NDOA0/NDA0352_1489425497_lg.jpg	http://www.intermountainbiota.org/imglib/intermt/NDOA/NDOA0/NDA0352_1489425497.jpg
NDOA	Nevada Department of Agriculture	NDOA0514	http://www.intermountainbiota.org/imglib/intermt/NDOA/NDOA0/NDA0514_1491242997_lg.jpg	http://www.intermountainbiota.org/imglib/intermt/NDOA/NDOA0/NDA0514_1491242997.jpg
NDOA	Nevada Department of Agriculture	NDOA0639	http://www.intermountainbiota.org/imglib/intermt/NDOA/NDOA0/NDA0639_1491849423_lg.jpg	http://www.intermountainbiota.org/imglib/intermt/NDOA/NDOA0/NDA0639_1491849423.jpg
NDOA	Nevada Department of Agriculture	NDOA1004	http://intermountainbiota.org/imglib/intermt/NDOA/NDOA1/NDA1004_1510777502_lg.jpg	http://intermountainbiota.org/imglib/intermt/NDOA/NDOA1/NDA1004_1510777502.jpg
NDOA	Nevada Department of Agriculture	NDOA1041	http://intermountainbiota.org/imglib/intermt/NDOA/201711/NDA1041_1511303040_lg.jpg	http://intermountainbiota.org/imglib/intermt/NDOA/201711/NDA1041_1511303040.jpg
NDOA	Nevada Department of Agriculture	NDOA1262	http://intermountainbiota.org/imglib/intermt/NDOA/201809/NDA1262_1538070789_lg.jpg	http://intermountainbiota.org/imglib/intermt/NDOA/201809/NDA1262_1538070789.jpg
ND	University of Notre Dame	ND114717	https://api.idigbio.org/v2/media/03f41b468d89f1763cecdd9e228b20b8	https://api.idigbio.org/v2/media/03f41b468d89f1763cecdd9e228b20b8?size=webview
ND	University of Notre Dame	ND117521	https://api.idigbio.org/v2/media/2086fcbc4b23bc17cfa7f44453552fbd	https://api.idigbio.org/v2/media/2086fcbc4b23bc17cfa7f44453552fbd?size=webview
ND	University of Notre Dame	ND117572	https://api.idigbio.org/v2/media/127d36d7ef2e7863b0eb54433e04f7ff	https://api.idigbio.org/v2/media/127d36d7ef2e7863b0eb54433e04f7ff?size=webview
ND	University of Notre Dame	ND122413	https://api.idigbio.org/v2/media/2181c22943bbe9a8e6892d0f3a4bfd7f	https://api.idigbio.org/v2/media/2181c22943bbe9a8e6892d0f3a4bfd7f?size=webview
ND	University of Notre Dame	ND127559	https://api.idigbio.org/v2/media/1f217720469253b9075e4a987aba9658	https://api.idigbio.org/v2/media/1f217720469253b9075e4a987aba9658?size=webview
ND	University of Notre Dame	ND127742	https://api.idigbio.org/v2/media/caa2a383fdacb43727f1ddd72d90078e	https://api.idigbio.org/v2/media/caa2a383fdacb43727f1ddd72d90078e?size=webview
ND	University of Notre Dame	ND131044	https://api.idigbio.org/v2/media/454bb3769efcb1186d2ca5286270c392	https://api.idigbio.org/v2/media/454bb3769efcb1186d2ca5286270c392?size=webview
ND	University of Notre Dame	ND133279	https://api.idigbio.org/v2/media/2c2e46fc6b6e266933ad8d819689f880	https://api.idigbio.org/v2/media/2c2e46fc6b6e266933ad8d819689f880?size=webview
ND	University of Notre Dame	ND134336	https://api.idigbio.org/v2/media/567dd70595fd2a5f2439075d553772ba	https://api.idigbio.org/v2/media/567dd70595fd2a5f2439075d553772ba?size=webview
ND	University of Notre Dame	ND140076	https://api.idigbio.org/v2/media/de4e59f54971abd599983c2af6551131	https://api.idigbio.org/v2/media/de4e59f54971abd599983c2af6551131?size=webview
NHI	Natural History Institute	2014.12.038	https://api.idigbio.org/v2/media/443dd5fcbc852650324aaf2f447bc8c0	https://api.idigbio.org/v2/media/443dd5fcbc852650324aaf2f447bc8c0?size=webview
NHI	Natural History Institute	2014.3.1823	https://api.idigbio.org/v2/media/138cd46ef2ccdb9ea559d6ebd280594c	https://api.idigbio.org/v2/media/138cd46ef2ccdb9ea559d6ebd280594c?size=webview
NHI	Natural History Institute	2014.3.1937	https://api.idigbio.org/v2/media/d5a2fa4ad3bcb7707ff4b891d12b32d2	https://api.idigbio.org/v2/media/d5a2fa4ad3bcb7707ff4b891d12b32d2?size=webview
NHI	Natural History Institute	2014.3.210	https://api.idigbio.org/v2/media/e6e37147d833143fbe62a63492ee5bfe	https://api.idigbio.org/v2/media/e6e37147d833143fbe62a63492ee5bfe?size=webview
NHI	Natural History Institute	2014.3.2205	https://api.idigbio.org/v2/media/e8d153df5916a002c9d7525d67010d05	https://api.idigbio.org/v2/media/e8d153df5916a002c9d7525d67010d05?size=webview
NHI	Natural History Institute	2014.3.50	https://api.idigbio.org/v2/media/1f8b0b0c92e33777c310eaa555dd0769	https://api.idigbio.org/v2/media/1f8b0b0c92e33777c310eaa555dd0769?size=webview
NHI	Natural History Institute	2014.3.5704	https://api.idigbio.org/v2/media/803fbff13a758b2afc49a4120b49e77f	https://api.idigbio.org/v2/media/803fbff13a758b2afc49a4120b49e77f?size=webview
NHI	Natural History Institute	2014.3.642	https://api.idigbio.org/v2/media/ecfba72b6e6279d5f995ca66abc5bc4d	https://api.idigbio.org/v2/media/ecfba72b6e6279d5f995ca66abc5bc4d?size=webview
NHI	Natural History Institute	2014.3.6692	https://api.idigbio.org/v2/media/9b3ed609276f6c9cfb718c8c753db40b	https://api.idigbio.org/v2/media/9b3ed609276f6c9cfb718c8c753db40b?size=webview
NHI	Natural History Institute	2014.3.7018	https://api.idigbio.org/v2/media/64318609c66fa8142042ac66c23f1d59	https://api.idigbio.org/v2/media/64318609c66fa8142042ac66c23f1d59?size=webview
NLU	University of Louisiana at Monroe	NLU0042695	http://images.cyberfloralouisiana.com/images/specimensheets/nlu/0/4/26/95/NLU0042695.jpg	http://sernecportal.org/imglib/sernec/NLU/NLU0042/NLU0042695.jpg
NLU	University of Louisiana at Monroe	NLU0061620	http://images.cyberfloralouisiana.com/images/specimensheets/nlu/0/6/16/20/NLU0061620.jpg	http://sernecportal.org/imglib/sernec/NLU/NLU0061/NLU0061620.jpg
NLU	University of Louisiana at Monroe	NLU0075354	http://images.cyberfloralouisiana.com/images/specimensheets/nlu/0/7/53/54/NLU0075354.jpg	http://sernecportal.org/imglib/sernec/NLU/NLU0075/NLU0075354.jpg
NLU	University of Louisiana at Monroe	NLU0088920	http://images.cyberfloralouisiana.com/images/specimensheets/nlu/0/8/89/20/NLU0088920.jpg	http://sernecportal.org/imglib/sernec/NLU/NLU0088/NLU0088920.jpg
NLU	University of Louisiana at Monroe	NLU0098145	http://images.cyberfloralouisiana.com/images/specimensheets/nlu/0/9/81/45/NLU0098145.jpg	http://sernecportal.org/imglib/sernec/NLU/NLU0098/NLU0098145.jpg
NLU	University of Louisiana at Monroe	NLU0113743	http://images.cyberfloralouisiana.com/images/specimensheets/nlu/0/11/37/43/NLU0113743.jpg	http://sernecportal.org/imglib/sernec/NLU/NLU0113/NLU0113743.jpg
NLU	University of Louisiana at Monroe	NLU0142060	http://images.cyberfloralouisiana.com/images/specimensheets/nlu/0/14/20/60/NLU0142060.jpg	http://sernecportal.org/imglib/sernec/NLU/NLU0142/NLU0142060.jpg
NLU	University of Louisiana at Monroe	NLU0142614	http://images.cyberfloralouisiana.com/images/specimensheets/nlu/0/14/26/14/NLU0142614.jpg	http://sernecportal.org/imglib/sernec/NLU/NLU0142/NLU0142614.jpg
NLU	University of Louisiana at Monroe	NLU0310840	http://images.cyberfloralouisiana.com/images/specimensheets/nlu/0/31/8/40/NLU0310840.jpg	http://sernecportal.org/imglib/sernec/NLU/NLU0310/NLU0310840.jpg
NLU	University of Louisiana at Monroe	NLU0393190	http://images.cyberfloralouisiana.com/images/specimensheets/nlu/0/39/31/90/NLU0393190.jpg	http://sernecportal.org/imglib/sernec/NLU/NLU0393/NLU0393190.jpg
NO	Tulane University	NO0008852	http://images.cyberfloralouisiana.com/images/specimensheets/no/0/0/88/52/NO0008852.jpg	http://sernecportal.org/imglib/sernec/NO/NO0008/NO0008852.jpg
NO	Tulane University	NO0018508	http://images.cyberfloralouisiana.com/images/specimensheets/no/0/1/85/8/NO0018508.jpg	http://sernecportal.org/imglib/sernec/NO/NO0018/NO0018508.jpg
NO	Tulane University	NO0020457	http://images.cyberfloralouisiana.com/images/specimensheets/no/0/2/4/57/NO0020457.jpg	http://sernecportal.org/imglib/sernec/NO/NO0020/NO0020457.jpg
NO	Tulane University	NO0026216	http://images.cyberfloralouisiana.com/images/specimensheets/no/0/2/62/16/NO0026216.jpg	http://sernecportal.org/imglib/sernec/NO/NO0026/NO0026216.jpg
NO	Tulane University	NO0037142	http://images.cyberfloralouisiana.com/images/specimensheets/no/0/3/71/42/NO0037142.jpg	http://sernecportal.org/imglib/sernec/NO/NO0037/NO0037142.jpg
NO	Tulane University	NO0063278	http://images.cyberfloralouisiana.com/images/specimensheets/no/0/6/32/78/NO0063278.jpg	http://sernecportal.org/imglib/sernec/NO/NO0063/NO0063278.jpg
NO	Tulane University	NO0063500	http://images.cyberfloralouisiana.com/images/specimensheets/no/0/6/35/0/NO0063500.jpg	http://sernecportal.org/imglib/sernec/NO/NO0063/NO0063500.jpg
NO	Tulane University	NO0070428	http://images.cyberfloralouisiana.com/images/specimensheets/no/0/7/4/28/NO0070428.jpg	http://sernecportal.org/imglib/sernec/NO/NO0070/NO0070428.jpg
NO	Tulane University	NO0079429	http://images.cyberfloralouisiana.com/images/specimensheets/no/0/7/94/29/NO0079429.jpg	http://sernecportal.org/imglib/sernec/NO/NO0079/NO0079429.jpg
NO	Tulane University	NO0101551	http://images.cyberfloralouisiana.com/images/specimensheets/no/0/10/15/51/NO0101551.jpg	http://sernecportal.org/imglib/sernec/NO/NO0101/NO0101551.jpg
OS	Ohio State University	OS381788	https://api.idigbio.org/v2/media/bf16c09faf9f79893f1d18a356afb211?size=fullsize	https://api.idigbio.org/v2/media/bf16c09faf9f79893f1d18a356afb211?size=webview
OS	Ohio State University	OS50105	https://api.idigbio.org/v2/media/9f5ef38499e910d8a4483b36513494a4?size=fullsize	https://api.idigbio.org/v2/media/9f5ef38499e910d8a4483b36513494a4?size=webview
OS	Ohio State University	OS66562	https://api.idigbio.org/v2/media/cae9154b9588add0d3cf00eca7e6b11d?size=fullsize	https://api.idigbio.org/v2/media/cae9154b9588add0d3cf00eca7e6b11d?size=webview
OS	Ohio State University	OS95793	https://api.idigbio.org/v2/media/b5f24ae875c2a79086b527eb93c15df7?size=fullsize	https://api.idigbio.org/v2/media/b5f24ae875c2a79086b527eb93c15df7?size=webview
OS	Ohio State University	OS86375	https://api.idigbio.org/v2/media/6ae68ecc83f00b1dc79741668aefe08c?size=fullsize	https://api.idigbio.org/v2/media/6ae68ecc83f00b1dc79741668aefe08c?size=webview
OS	Ohio State University	OS97002	https://api.idigbio.org/v2/media/e475822cd5a2d109da700bf106a4b10e?size=fullsize	https://api.idigbio.org/v2/media/e475822cd5a2d109da700bf106a4b10e?size=webview
OS	Ohio State University	OS452859	https://api.idigbio.org/v2/media/518da4b19445cc8266e0f7add4b0c436?size=fullsize	https://api.idigbio.org/v2/media/518da4b19445cc8266e0f7add4b0c436?size=webview
OS	Ohio State University	OS0023468	http://storage.idigbio.org/os/aquatic/p/OS0023/OS0023468_lg.jpg	http://storage.idigbio.org/os/aquatic/p/OS0023/OS0023468.JPG
OS	Ohio State University	OS0015829	http://storage.idigbio.org/os/aquatic/p/OS0015/OS0015829_lg.jpg	http://storage.idigbio.org/os/aquatic/p/OS0015/OS0015829.JPG
PAC	Pennsylvania State University	PAC0001194	http://mam.ansp.org/image/PAC/Fullsize/0001/PAC0001194.jpg	http://intermountainbiota.org/imglib/mam/PAC/PAC0001/PAC0001194_1520973934_web.jpg
PAC	Pennsylvania State University	PAC0001286	http://mam.ansp.org/image/PAC/Fullsize/0001/PAC0001286.jpg	http://intermountainbiota.org/imglib/mam/PAC/PAC0001/PAC0001286_1522676767_web.jpg
PAC	Pennsylvania State University	PAC0002663	http://mam.ansp.org/image/PAC/Fullsize/0002/PAC0002663.jpg	http://intermountainbiota.org/imglib/mam/PAC/PAC0002/PAC0002663_1524513830_web.jpg
PAC	Pennsylvania State University	PAC0003264	http://mam.ansp.org/image/PAC/Fullsize/0003/PAC0003264.jpg	http://intermountainbiota.org/imglib/mam/PAC/PAC0003/PAC0003264_1524673766_web.jpg
PAC	Pennsylvania State University	PAC0003931	http://mam.ansp.org/image/PAC/Fullsize/0003/PAC0003931.jpg	http://intermountainbiota.org/imglib/mam/PAC/PAC0003/PAC0003931_1531954263_web.jpg
PAC	Pennsylvania State University	PAC0006003	http://mam.ansp.org/image/PAC/Fullsize/0006/PAC0006003.jpg	http://intermountainbiota.org/imglib/mam/PAC/PAC0006/PAC0006003_1534787895_web.jpg
PAC	Pennsylvania State University	PAC0008290	http://mam.ansp.org/image/PAC/Fullsize/0008/PAC0008290.jpg	http://intermountainbiota.org/imglib/mam/PAC/PAC0008/PAC0008290_1535329128_web.jpg
PAC	Pennsylvania State University	PAC0007903	http://mam.ansp.org/image/PAC/Fullsize/0007/PAC0007903.jpg	http://intermountainbiota.org/imglib/mam/PAC/PAC0007/PAC0007903_1535509024_web.jpg
PAC	Pennsylvania State University	PAC0010118	http://mam.ansp.org/image/PAC/Fullsize/0010/PAC0010118.jpg	http://intermountainbiota.org/imglib/mam/PAC/PAC0010/PAC0010118_1541030744_web.jpg
PAC	Pennsylvania State University	PAC0010485	http://mam.ansp.org/image/PAC/Fullsize/0010/PAC0010485.jpg	http://intermountainbiota.org/imglib/mam/PAC/PAC0010/PAC0010485_1541034223_web.jpg
PEMB	University of North Carolina at Pembroke	PEMB0001344	https://bisque.cyverse.org/image_service/image/00-LLitcfaBXgJecAk33N8H6G/resize:4000/format:jpeg	https://bisque.cyverse.org/image_service/image/00-LLitcfaBXgJecAk33N8H6G/resize:1250/format:jpeg
PEMB	University of North Carolina at Pembroke	PEMB0001505	https://bisque.cyverse.org/image_service/image/00-3Eoq4FrhE8e7wdy6mRifS6/resize:4000/format:jpeg	https://bisque.cyverse.org/image_service/image/00-3Eoq4FrhE8e7wdy6mRifS6/resize:1250/format:jpeg
PEMB	University of North Carolina at Pembroke	PEMB0001618	https://bisque.cyverse.org/image_service/image/00-tHUPESHdrs2Xq7Vuwt74uh/resize:4000/format:jpeg	https://bisque.cyverse.org/image_service/image/00-tHUPESHdrs2Xq7Vuwt74uh/resize:1250/format:jpeg
PEMB	University of North Carolina at Pembroke	PEMB0001918	https://bisque.cyverse.org/image_service/image/00-CDCBrg7d8zJEKTYxwzNEfZ/resize:4000/format:jpeg	https://bisque.cyverse.org/image_service/image/00-CDCBrg7d8zJEKTYxwzNEfZ/resize:1250/format:jpeg
PEMB	University of North Carolina at Pembroke	PEMB0001926	https://bisque.cyverse.org/image_service/image/00-QACvw2DJ9enzV3E6Byxnik/resize:4000/format:jpeg	https://bisque.cyverse.org/image_service/image/00-QACvw2DJ9enzV3E6Byxnik/resize:1250/format:jpeg
PEMB	University of North Carolina at Pembroke	PEMB0001947	https://bisque.cyverse.org/image_service/image/00-a6kJaT3HheTjxY3SXYmTVS/resize:4000/format:jpeg	https://bisque.cyverse.org/image_service/image/00-a6kJaT3HheTjxY3SXYmTVS/resize:1250/format:jpeg
PEMB	University of North Carolina at Pembroke	PEMB0002053	https://bisque.cyverse.org/image_service/image/00-VTLnSim2JuHd4imkyv3CzJ/resize:4000/format:jpeg	https://bisque.cyverse.org/image_service/image/00-VTLnSim2JuHd4imkyv3CzJ/resize:1250/format:jpeg
PEMB	University of North Carolina at Pembroke	PEMB0002528	https://bisque.cyverse.org/image_service/image/00-PxYx4CXK7YYdKa9Ud37DAQ/resize:4000/format:jpeg	https://bisque.cyverse.org/image_service/image/00-PxYx4CXK7YYdKa9Ud37DAQ/resize:1250/format:jpeg
PEMB	University of North Carolina at Pembroke	PEMB0002707	https://bisque.cyverse.org/image_service/image/00-jhqzUVc9DgYipEG7gExXsJ/resize:4000/format:jpeg	https://bisque.cyverse.org/image_service/image/00-jhqzUVc9DgYipEG7gExXsJ/resize:1250/format:jpeg
PEMB	University of North Carolina at Pembroke	PEMB0003340	https://bisque.cyverse.org/image_service/image/00-hNQaUwbQKFpyKxTT3LzQE3/resize:4000/format:jpeg	https://bisque.cyverse.org/image_service/image/00-hNQaUwbQKFpyKxTT3LzQE3/resize:1250/format:jpeg
PH	Academy of Natural Sciences	PH00208435	http://mam.ansp.org/image/PH/Fullsize/00208/PH00208435.jpg	http://swbiodiversity.org/imglib/mam/PH/PH00208/PH00208435_1485463874_web.jpg
PH	Academy of Natural Sciences	PH00291204	http://mam.ansp.org/image/PH/Fullsize/00291/PH00291204.jpg	http://swbiodiversity.org/imglib/mam/PH/PH00291/PH00291204_1497303241_web.jpg
PH	Academy of Natural Sciences	PH00338428	http://mam.ansp.org/image/PH/Fullsize/00338/PH00338428.jpg	http://swbiodiversity.org/imglib/mam/PH/PH00338/PH00338428_1502122895_web.jpg
PH	Academy of Natural Sciences	PH00346055	http://mam.ansp.org/image/PH/Fullsize/00346/PH00346055.jpg	http://swbiodiversity.org/imglib/mam/PH/PH00346/PH00346055_1505405793_web.jpg
PH	Academy of Natural Sciences	PH00398574	http://mam.ansp.org/image/PH/Fullsize/00398/PH00398574.jpg	http://swbiodiversity.org/imglib/mam/PH/PH00398/PH00398574_1522187092_web.jpg
PH	Academy of Natural Sciences	PH00462206	http://mam.ansp.org/image/PH/Fullsize/00462/PH00462206.jpg	http://swbiodiversity.org/imglib/mam/PH/PH00462/PH00462206_1531146640_web.jpg
PH	Academy of Natural Sciences	PH00495798	http://mam.ansp.org/image/PH/Fullsize/00495/PH00495798.jpg	http://swbiodiversity.org/imglib/mam/PH/PH00495/PH00495798_1535404499_web.jpg
PH	Academy of Natural Sciences	PH00550639	http://mam.ansp.org/image/PH/Fullsize/00550/PH00550639.jpg	http://swbiodiversity.org/imglib/mam/PH/PH00550/PH00550639_1544205379_web.jpg
PH	Academy of Natural Sciences	PH00556556	http://mam.ansp.org/image/PH/Fullsize/00556/PH00556556.jpg	http://swbiodiversity.org/imglib/mam/PH/PH00556/PH00556556_1544712970_web.jpg
PH	Academy of Natural Sciences	PH00148629	http://lod.ansp.org/images/Botany/FULLSIZE/PH/00148/PH00148629.jpg	http://midwestherbaria.org/imglib/midwest/misc/201510/PH00148629_1443968132_web.jpg
RENO	University of Nevada	75823	http://storage.idigbio.org/reno/plantae/00075/75823_lg.jpg	http://storage.idigbio.org/reno/plantae/00075/75823.JPG
RENO	University of Nevada	78487	http://storage.idigbio.org/reno/plantae/00078/78487_lg.jpg	http://storage.idigbio.org/reno/plantae/00078/78487.JPG
RENO	University of Nevada	78552	http://storage.idigbio.org/reno/plantae/00078/78552_lg.jpg	http://storage.idigbio.org/reno/plantae/00078/78552.JPG
RENO	University of Nevada	79075	http://storage.idigbio.org/reno/plantae/00079/79075_lg.jpg	http://storage.idigbio.org/reno/plantae/00079/79075.JPG
RENO	University of Nevada	82884	http://storage.idigbio.org/reno/plantae/00082/82884_lg.jpg	http://storage.idigbio.org/reno/plantae/00082/82884.JPG
RENO	University of Nevada	6151	http://storage.idigbio.org/reno/plantae/00006/6151_lg.jpg	http://storage.idigbio.org/reno/plantae/00006/6151.JPG
RENO	University of Nevada	6311	http://hasbrouck.asu.edu/imglib/intermt/RENO_V/00006/6311_lg.jpg	http://hasbrouck.asu.edu/imglib/intermt/RENO_V/00006/6311.jpg
RENO	University of Nevada	9604	http://storage.idigbio.org/reno/plantae/00009/9604_lg.jpg	http://storage.idigbio.org/reno/plantae/00009/9604.jpg
RENO	University of Nevada	34101	http://storage.idigbio.org/reno/plantae/00034/34101_lg.jpg	http://storage.idigbio.org/reno/plantae/00034/34101.JPG
RENO	University of Nevada	51902	http://storage.idigbio.org/reno/plantae/00051/51902_lg.jpg	http://storage.idigbio.org/reno/plantae/00051/51902.JPG
RMBL	Rocky Mountain Biological Laboratory	RMBL0001161	http://hasbrouck.asu.edu/imglib/intermt/RMBL/RMBL0001/RMBL0001161_lg.jpg	http://hasbrouck.asu.edu/imglib/intermt/RMBL/RMBL0001/RMBL0001161.JPG
RMBL	Rocky Mountain Biological Laboratory	RMBL0001345	http://hasbrouck.asu.edu/imglib/intermt/RMBL/RMBL0001/RMBL0001345_lg.jpg	http://hasbrouck.asu.edu/imglib/intermt/RMBL/RMBL0001/RMBL0001345.JPG
RMBL	Rocky Mountain Biological Laboratory	RMBL0002297	http://hasbrouck.asu.edu/imglib/intermt/RMBL/RMBL0002/RMBL0002297_lg.jpg	http://hasbrouck.asu.edu/imglib/intermt/RMBL/RMBL0002/RMBL0002297.JPG
RMBL	Rocky Mountain Biological Laboratory	RMBL0002401	http://hasbrouck.asu.edu/imglib/intermt/RMBL/RMBL0002/RMBL0002401_lg.jpg	http://hasbrouck.asu.edu/imglib/intermt/RMBL/RMBL0002/RMBL0002401.JPG
RMBL	Rocky Mountain Biological Laboratory	RMBL0002591	http://hasbrouck.asu.edu/imglib/intermt/RMBL/RMBL0002/RMBL0002591_lg.jpg	http://hasbrouck.asu.edu/imglib/intermt/RMBL/RMBL0002/RMBL0002591.JPG
RMBL	Rocky Mountain Biological Laboratory	RMBL0009555	http://hasbrouck.asu.edu/imglib/intermt/RMBL/RMBL0009/RMBL0009555A_lg.jpg	http://hasbrouck.asu.edu/imglib/intermt/RMBL/RMBL0009/RMBL0009555A.JPG
RMBL	Rocky Mountain Biological Laboratory	RMBL0004043	http://hasbrouck.asu.edu/imglib/intermt/RMBL/RMBL0004/RMBL0004043_lg.jpg	http://hasbrouck.asu.edu/imglib/intermt/RMBL/RMBL0004/RMBL0004043.JPG
RMBL	Rocky Mountain Biological Laboratory	RMBL0010195	http://hasbrouck.asu.edu/imglib/intermt/RMBL/RMBL0010/RMBL0010195_lg.jpg	http://hasbrouck.asu.edu/imglib/intermt/RMBL/RMBL0010/RMBL0010195.JPG
RMBL	Rocky Mountain Biological Laboratory	RMBL0011069	https://api.idigbio.org/v2/media/6dd98cd35a2e042ecd173a4485403801?size=fullsize	https://api.idigbio.org/v2/media/6dd98cd35a2e042ecd173a4485403801?size=webview
RMBL	Rocky Mountain Biological Laboratory	RMBL0011145	https://api.idigbio.org/v2/media/7fe4b16f3b053623c333f4d97b08e59d?size=fullsize	https://api.idigbio.org/v2/media/7fe4b16f3b053623c333f4d97b08e59d?size=webview
SALK	University of South Carolina Salkehatchie	SALK0000203	https://bisque.cyverse.org/image_service/image/00-x6EdwHHi7VRNck5JqSEeua/resize:4000/format:jpeg	https://bisque.cyverse.org/image_service/image/00-x6EdwHHi7VRNck5JqSEeua/resize:1250/format:jpeg
SALK	University of South Carolina Salkehatchie	SALK0000261	https://bisque.cyverse.org/image_service/image/00-BUYhAbLjzYwvbfmtN8yewE/resize:4000/format:jpeg	https://bisque.cyverse.org/image_service/image/00-BUYhAbLjzYwvbfmtN8yewE/resize:1250/format:jpeg
SALK	University of South Carolina Salkehatchie	SALK0000020	https://bisque.cyverse.org/image_service/image/00-agYyNmZKCbQ5EjJfzNbfsa/resize:4000/format:jpeg	https://bisque.cyverse.org/image_service/image/00-agYyNmZKCbQ5EjJfzNbfsa/resize:1250/format:jpeg
SALK	University of South Carolina Salkehatchie	SALK0000066	https://bisque.cyverse.org/image_service/image/00-LPbcAmfJZutJZ5Bhc3mfCc/resize:4000/format:jpeg	https://bisque.cyverse.org/image_service/image/00-LPbcAmfJZutJZ5Bhc3mfCc/resize:1250/format:jpeg
SALK	University of South Carolina Salkehatchie	SALK0000330	https://bisque.cyverse.org/image_service/image/00-6zXYjjJCBrdvEFTpUZyXDR/resize:4000/format:jpeg	https://bisque.cyverse.org/image_service/image/00-6zXYjjJCBrdvEFTpUZyXDR/resize:1250/format:jpeg
SALK	University of South Carolina Salkehatchie	SALK0000360	https://bisque.cyverse.org/image_service/image/00-cEGPaXLQwPAkHMco8cKaMe/resize:4000/format:jpeg	https://bisque.cyverse.org/image_service/image/00-cEGPaXLQwPAkHMco8cKaMe/resize:1250/format:jpeg
SALK	University of South Carolina Salkehatchie	SALK0000395	https://bisque.cyverse.org/image_service/image/00-RADL3WjNhjgHJ5nKfGtsa9/resize:4000/format:jpeg	https://bisque.cyverse.org/image_service/image/00-RADL3WjNhjgHJ5nKfGtsa9/resize:1250/format:jpeg
SALK	University of South Carolina Salkehatchie	SALK0000433	https://bisque.cyverse.org/image_service/image/00-2fx6ApBjodFSkPxHhjfYuJ/resize:4000/format:jpeg	https://bisque.cyverse.org/image_service/image/00-2fx6ApBjodFSkPxHhjfYuJ/resize:1250/format:jpeg
SALK	University of South Carolina Salkehatchie	SALK0000466	https://bisque.cyverse.org/image_service/image/00-NLdAKUFa5WJmCdH2TQ4DF7/resize:4000/format:jpeg	https://bisque.cyverse.org/image_service/image/00-NLdAKUFa5WJmCdH2TQ4DF7/resize:1250/format:jpeg
SALK	University of South Carolina Salkehatchie	SALK0000474	https://bisque.cyverse.org/image_service/image/00-F6AY8Npe8b9KAT9jJQiEBU/resize:4000/format:jpeg	https://bisque.cyverse.org/image_service/image/00-F6AY8Npe8b9KAT9jJQiEBU/resize:1250/format:jpeg
SBAC	Silver Bluff Audubon Center	SBAC00044	https://bisque.cyverse.org/image_service/image/00-7AQ4g6hwbmjRoj57zARAd6/resize:4000/format:jpeg	https://bisque.cyverse.org/image_service/image/00-7AQ4g6hwbmjRoj57zARAd6/resize:1250/format:jpeg
SBAC	Silver Bluff Audubon Center	SBAC00129	https://bisque.cyverse.org/image_service/image/00-99u8P7tYJnLy7nsQiHUWuS/resize:4000/format:jpeg	https://bisque.cyverse.org/image_service/image/00-99u8P7tYJnLy7nsQiHUWuS/resize:1250/format:jpeg
SBAC	Silver Bluff Audubon Center	SBAC00231	https://bisque.cyverse.org/image_service/image/00-QpAELuyJrzUbUeCty9LbZH/resize:4000/format:jpeg	https://bisque.cyverse.org/image_service/image/00-QpAELuyJrzUbUeCty9LbZH/resize:1250/format:jpeg
SBAC	Silver Bluff Audubon Center	SBAC00380	https://bisque.cyverse.org/image_service/image/00-jMPoUoGGxTXXacmwCqLzge/resize:4000/format:jpeg	https://bisque.cyverse.org/image_service/image/00-jMPoUoGGxTXXacmwCqLzge/resize:1250/format:jpeg
SBAC	Silver Bluff Audubon Center	SBAC00472	https://bisque.cyverse.org/image_service/image/00-nAeBWMCmGJXmFhgy62q7h/resize:4000/format:jpeg	https://bisque.cyverse.org/image_service/image/00-nAeBWMCmGJXmFhgy62q7h/resize:1250/format:jpeg
SBAC	Silver Bluff Audubon Center	SBAC00504	https://bisque.cyverse.org/image_service/image/00-cskJrXgb33sHDuQYHrnzdF/resize:4000/format:jpeg	https://bisque.cyverse.org/image_service/image/00-cskJrXgb33sHDuQYHrnzdF/resize:1250/format:jpeg
SBAC	Silver Bluff Audubon Center	SBAC00628	https://bisque.cyverse.org/image_service/image/00-vS3SptEkWFkm9Wq9QHhk8K/resize:4000/format:jpeg	https://bisque.cyverse.org/image_service/image/00-vS3SptEkWFkm9Wq9QHhk8K/resize:1250/format:jpeg
SBAC	Silver Bluff Audubon Center	SBAC00708	https://bisque.cyverse.org/image_service/image/00-knWMEskjxsYw2mc2dmERN5/resize:4000/format:jpeg	https://bisque.cyverse.org/image_service/image/00-knWMEskjxsYw2mc2dmERN5/resize:1250/format:jpeg
SBAC	Silver Bluff Audubon Center	SBAC00706	https://bisque.cyverse.org/image_service/image/00-3qejqzjxKb5gZb87dZCf7g/resize:4000/format:jpeg	https://bisque.cyverse.org/image_service/image/00-3qejqzjxKb5gZb87dZCf7g/resize:1250/format:jpeg
SBAC	Silver Bluff Audubon Center	SBAC00699	https://bisque.cyverse.org/image_service/image/00-pgfsUMupQ9UTgNJ5PyuwnY/resize:4000/format:jpeg	https://bisque.cyverse.org/image_service/image/00-pgfsUMupQ9UTgNJ5PyuwnY/resize:1250/format:jpeg
SCFS	Univeristy of California-Berkeley, Sagehen Creek Field Station	SCFS0706	https://api.idigbio.org/v2/media/7d6ab081028020477a1aaeb698d44f1a?size=fullsize	https://api.idigbio.org/v2/media/7d6ab081028020477a1aaeb698d44f1a?size=webview
SCFS	Univeristy of California-Berkeley, Sagehen Creek Field Station	SCFS0155	https://api.idigbio.org/v2/media/80df6cfd1c10dbc9fcb11478e771e84c?size=fullsize	https://api.idigbio.org/v2/media/80df6cfd1c10dbc9fcb11478e771e84c?size=webview
SCFS	Univeristy of California-Berkeley, Sagehen Creek Field Station	SCFS0393	https://api.idigbio.org/v2/media/ae6817c7b8c78e49332d482a2b49ed96?size=fullsize	https://api.idigbio.org/v2/media/ae6817c7b8c78e49332d482a2b49ed96?size=webview
SCFS	Univeristy of California-Berkeley, Sagehen Creek Field Station	SCFS0421	https://api.idigbio.org/v2/media/8aad8fab8896413e687204a085288a84?size=fullsize	https://api.idigbio.org/v2/media/8aad8fab8896413e687204a085288a84?size=webview
SCFS	Univeristy of California-Berkeley, Sagehen Creek Field Station	SCFS0968	https://api.idigbio.org/v2/media/d91663b49ce170d0ec3e9900479a6c23?size=fullsize	https://api.idigbio.org/v2/media/d91663b49ce170d0ec3e9900479a6c23?size=webview
SCFS	Univeristy of California-Berkeley, Sagehen Creek Field Station	SCFS0261	https://api.idigbio.org/v2/media/1a96c400a2d85a918347e82d36db4987?size=fullsize	https://api.idigbio.org/v2/media/1a96c400a2d85a918347e82d36db4987?size=webview
SCFS	Univeristy of California-Berkeley, Sagehen Creek Field Station	SCFS0320	https://api.idigbio.org/v2/media/e8d39703ef9d8d86f8bd6c591cc547d0?size=fullsize	https://api.idigbio.org/v2/media/e8d39703ef9d8d86f8bd6c591cc547d0?size=webview
SCFS	Univeristy of California-Berkeley, Sagehen Creek Field Station	SCFS0347	https://api.idigbio.org/v2/media/9d0e875aa674c0e46f6802236b0a5e8f?size=fullsize	https://api.idigbio.org/v2/media/9d0e875aa674c0e46f6802236b0a5e8f?size=webview
SCFS	Univeristy of California-Berkeley, Sagehen Creek Field Station	SCFS0363	https://api.idigbio.org/v2/media/c5c42042708b7261540f769851122f7c?size=fullsize	https://api.idigbio.org/v2/media/c5c42042708b7261540f769851122f7c?size=webview
SCFS	Univeristy of California-Berkeley, Sagehen Creek Field Station	SCFS0504	https://api.idigbio.org/v2/media/c1f623dbdf4427a86981f5d1a43c7940?size=fullsize	https://api.idigbio.org/v2/media/c1f623dbdf4427a86981f5d1a43c7940?size=webview
SC	Salem College	SC000145	https://bisque.cyverse.org/image_service/image/00-Lc8PwRyDQkWLJKWKhRNmvY?resize=4000&format=jpeg	https://bisque.cyverse.org/image_service/image/00-Lc8PwRyDQkWLJKWKhRNmvY?resize=1250&format=jpeg
SC	Salem College	SC000838	https://bisque.cyverse.org/image_service/image/00-jXsU9ejdGFMAot5rKJE3Ci?resize=4000&format=jpeg	https://bisque.cyverse.org/image_service/image/00-jXsU9ejdGFMAot5rKJE3Ci?resize=1250&format=jpeg
SC	Salem College	SC001378	https://bisque.cyverse.org/image_service/image/00-K3shaK6UuNU8YdUd98GkFM?resize=4000&format=jpeg	https://bisque.cyverse.org/image_service/image/00-K3shaK6UuNU8YdUd98GkFM?resize=1250&format=jpeg
SC	Salem College	SC001745	https://bisque.cyverse.org/image_service/image/00-DhwZUwCrmqu4MCgsDQVFyU?resize=4000&format=jpeg	https://bisque.cyverse.org/image_service/image/00-DhwZUwCrmqu4MCgsDQVFyU?resize=1250&format=jpeg
SC	Salem College	SC002232	https://bisque.cyverse.org/image_service/image/00-iMeGZW2hcGEGHfyQ6USD7k?resize=4000&format=jpeg	https://bisque.cyverse.org/image_service/image/00-iMeGZW2hcGEGHfyQ6USD7k?resize=1250&format=jpeg
SC	Salem College	SC002302	https://bisque.cyverse.org/image_service/image/00-65rPvNcKE8sUHzJQ56fSkP?resize=4000&format=jpeg	https://bisque.cyverse.org/image_service/image/00-65rPvNcKE8sUHzJQ56fSkP?resize=1250&format=jpeg
SC	Salem College	SC002404	https://bisque.cyverse.org/image_service/image/00-bpUHwiQsUb37bwRnt3tcnZ?resize=4000&format=jpeg	https://bisque.cyverse.org/image_service/image/00-bpUHwiQsUb37bwRnt3tcnZ?resize=1250&format=jpeg
SC	Salem College	SC002442	https://bisque.cyverse.org/image_service/image/00-QPobisyVXrJuwMbA8uHSDQ?resize=4000&format=jpeg	https://bisque.cyverse.org/image_service/image/00-QPobisyVXrJuwMbA8uHSDQ?resize=1250&format=jpeg
SC	Salem College	SC002589	https://bisque.cyverse.org/image_service/image/00-ivHUEsCnXDTfLACyyHQmYR?resize=4000&format=jpeg	https://bisque.cyverse.org/image_service/image/00-ivHUEsCnXDTfLACyyHQmYR?resize=1250&format=jpeg
SDSU	San Diego State University	03975	https://api.idigbio.org/v2/media/13e3518dc12c7173149abb419f999c41	https://api.idigbio.org/v2/media/13e3518dc12c7173149abb419f999c41?size=webview
SDSU	San Diego State University	04028	https://api.idigbio.org/v2/media/83f1b196f9f81e8aca255b89525c5411	https://api.idigbio.org/v2/media/83f1b196f9f81e8aca255b89525c5411?size=webview
SDSU	San Diego State University	06087	https://api.idigbio.org/v2/media/9e44bf0d5033431b35ccd1afc93dc619	https://api.idigbio.org/v2/media/9e44bf0d5033431b35ccd1afc93dc619?size=webview
SDSU	San Diego State University	08108	https://api.idigbio.org/v2/media/5596726d64eb8f476b73a7c4b53a05ff	https://api.idigbio.org/v2/media/5596726d64eb8f476b73a7c4b53a05ff?size=webview
SDSU	San Diego State University	17302	https://api.idigbio.org/v2/media/2b5110d8ea5f561559875c9290289c96	https://api.idigbio.org/v2/media/2b5110d8ea5f561559875c9290289c96?size=webview
SDSU	San Diego State University	19066	https://api.idigbio.org/v2/media/d780e08af092b5fc5d68b5fd80e19c8e	https://api.idigbio.org/v2/media/d780e08af092b5fc5d68b5fd80e19c8e?size=webview
SDSU	San Diego State University	20214	https://api.idigbio.org/v2/media/f750cc7346a98ce0e5cae0c9df4b636c	https://api.idigbio.org/v2/media/f750cc7346a98ce0e5cae0c9df4b636c?size=webview
SDSU	San Diego State University	20228	https://api.idigbio.org/v2/media/2c1adddc6a4be1b0ecbc248fefd6913a	https://api.idigbio.org/v2/media/2c1adddc6a4be1b0ecbc248fefd6913a?size=webview
SDSU	San Diego State University	20239	https://api.idigbio.org/v2/media/be0e7d5dd5c1e413421297042e9ed4a3	https://api.idigbio.org/v2/media/be0e7d5dd5c1e413421297042e9ed4a3?size=webview
SDSU	San Diego State University	21241	https://api.idigbio.org/v2/media/c93f1422a5c0eefd484d4964a185de55	https://api.idigbio.org/v2/media/c93f1422a5c0eefd484d4964a185de55?size=webview
SELU	Southeastern Louisiana University	SELU0002846	http://images.cyberfloralouisiana.com/images/specimensheets/selu/0/0/28/46/SELU0002846.jpg	http://sernecportal.org/imglib/sernec/SELU/SELU0002/SELU0002846.jpg
SELU	Southeastern Louisiana University	SELU0002961	http://images.cyberfloralouisiana.com/images/specimensheets/selu/0/0/29/61/SELU0002961.jpg	http://sernecportal.org/imglib/sernec/SELU/SELU0002/SELU0002961.jpg
SELU	Southeastern Louisiana University	SELU0004269	http://images.cyberfloralouisiana.com/images/specimensheets/selu/0/0/42/69/SELU0004269.jpg	http://sernecportal.org/imglib/sernec/SELU/SELU0004/SELU0004269.jpg
SELU	Southeastern Louisiana University	SELU0005934	http://images.cyberfloralouisiana.com/images/specimensheets/selu/0/0/59/34/SELU0005934.jpg	http://sernecportal.org/imglib/sernec/SELU/SELU0005/SELU0005934.jpg
SELU	Southeastern Louisiana University	SELU0009142	http://images.cyberfloralouisiana.com/images/specimensheets/selu/0/0/91/42/SELU0009142.jpg	http://sernecportal.org/imglib/sernec/SELU/SELU0009/SELU0009142.jpg
SELU	Southeastern Louisiana University	SELU0011594	http://images.cyberfloralouisiana.com/images/specimensheets/selu/0/1/15/94/SELU0011594.jpg	http://sernecportal.org/imglib/sernec/SELU/SELU0011/SELU0011594.jpg
SELU	Southeastern Louisiana University	SELU0011728	http://images.cyberfloralouisiana.com/images/specimensheets/selu/0/1/17/28/SELU0011728.jpg	http://sernecportal.org/imglib/sernec/SELU/SELU0011/SELU0011728.jpg
SELU	Southeastern Louisiana University	SELU0013437	http://images.cyberfloralouisiana.com/images/specimensheets/selu/0/1/34/37/SELU0013437.jpg	http://sernecportal.org/imglib/sernec/SELU/SELU0013/SELU0013437.jpg
SELU	Southeastern Louisiana University	SELU0014765	http://images.cyberfloralouisiana.com/images/specimensheets/selu/0/1/47/65/SELU0014765.jpg	http://sernecportal.org/imglib/sernec/SELU/SELU0014/SELU0014765.jpg
SELU	Southeastern Louisiana University	SELU0015285	http://images.cyberfloralouisiana.com/images/specimensheets/selu/0/1/52/85/SELU0015285.jpg	http://sernecportal.org/imglib/sernec/SELU/SELU0015/SELU0015285.jpg
SEL	Marie Selby Botanical Gardens	SEL005374	https://bisque.cyverse.org/image_service/image/00-EraBvxdvrAtND7fpHSg7cT?resize=4000&format=jpeg	https://bisque.cyverse.org/image_service/image/00-EraBvxdvrAtND7fpHSg7cT?resize=1250&format=jpeg
SEL	Marie Selby Botanical Gardens	SEL005631	https://bisque.cyverse.org/image_service/image/00-ncHtNJjcEBd8YmPgfspsXm?resize=4000&format=jpeg	https://bisque.cyverse.org/image_service/image/00-ncHtNJjcEBd8YmPgfspsXm?resize=1250&format=jpeg
SEL	Marie Selby Botanical Gardens	SEL006207	https://bisque.cyverse.org/image_service/image/00-6JWAEbDnFGQt98E3GBxfEM?resize=4000&format=jpeg	https://bisque.cyverse.org/image_service/image/00-6JWAEbDnFGQt98E3GBxfEM?resize=1250&format=jpeg
SEL	Marie Selby Botanical Gardens	SEL006468	https://bisque.cyverse.org/image_service/image/00-kATudaecsRhPGTabi6ynw9?resize=4000&format=jpeg	https://bisque.cyverse.org/image_service/image/00-kATudaecsRhPGTabi6ynw9?resize=1250&format=jpeg
SEL	Marie Selby Botanical Gardens	SEL007289	https://bisque.cyverse.org/image_service/image/00-ZbxkqJEiLTfD8qvF2RDY9K?resize=4000&format=jpeg	https://bisque.cyverse.org/image_service/image/00-ZbxkqJEiLTfD8qvF2RDY9K?resize=1250&format=jpeg
SEL	Marie Selby Botanical Gardens	SEL007445	https://bisque.cyverse.org/image_service/image/00-v4Jjx4FVFggzeQA5zFQaQn?resize=4000&format=jpeg	https://bisque.cyverse.org/image_service/image/00-v4Jjx4FVFggzeQA5zFQaQn?resize=1250&format=jpeg
SEL	Marie Selby Botanical Gardens	SEL007507	https://bisque.cyverse.org/image_service/image/00-KfFMRsjenWDmyjxeh23HbV?resize=4000&format=jpeg	https://bisque.cyverse.org/image_service/image/00-KfFMRsjenWDmyjxeh23HbV?resize=1250&format=jpeg
SEL	Marie Selby Botanical Gardens	SEL009103	https://bisque.cyverse.org/image_service/image/00-CNaWFmHEsLa7uxrHFkkcVY?resize=4000&format=jpeg	https://bisque.cyverse.org/image_service/image/00-CNaWFmHEsLa7uxrHFkkcVY?resize=1250&format=jpeg
SEL	Marie Selby Botanical Gardens	SEL009230	https://bisque.cyverse.org/image_service/image/00-6pt2Fq8RXDe4iSYX6UCzt7?resize=4000&format=jpeg	https://bisque.cyverse.org/image_service/image/00-6pt2Fq8RXDe4iSYX6UCzt7?resize=1250&format=jpeg
SEL	Marie Selby Botanical Gardens	SEL009687	https://bisque.cyverse.org/image_service/image/00-NC7gGdnSKzxbtoRfovqEQ?resize=4000&format=jpeg	https://bisque.cyverse.org/image_service/image/00-NC7gGdnSKzxbtoRfovqEQ?resize=1250&format=jpeg
SENEY	Seney National Wildlife Refuge	SNWR000016	https://api.idigbio.org/v2/media/d7e243bb7b82eaa68961c8800a760766?size=fullsize	https://api.idigbio.org/v2/media/d7e243bb7b82eaa68961c8800a760766?size=webview
SENEY	Seney National Wildlife Refuge	SNWR000285	https://api.idigbio.org/v2/media/635871efe325b64514e396332a025756?size=fullsize	https://api.idigbio.org/v2/media/635871efe325b64514e396332a025756?size=webview
SENEY	Seney National Wildlife Refuge	SNWR000460	https://api.idigbio.org/v2/media/c3f71c659c7a3da4dc067ed15384b797?size=fullsize	https://api.idigbio.org/v2/media/c3f71c659c7a3da4dc067ed15384b797?size=webview
SENEY	Seney National Wildlife Refuge	SNWR000468	https://api.idigbio.org/v2/media/5d84dd24c1ac7e0378b48b0070fb2af1?size=fullsize	https://api.idigbio.org/v2/media/5d84dd24c1ac7e0378b48b0070fb2af1?size=webview
SENEY	Seney National Wildlife Refuge	SNWR000555	https://api.idigbio.org/v2/media/0b86942610e2955f563f8c37d748f680?size=fullsize	https://api.idigbio.org/v2/media/0b86942610e2955f563f8c37d748f680?size=webview
SENEY	Seney National Wildlife Refuge	SNWR000595	https://api.idigbio.org/v2/media/c8fd9c2033584b9a395261898c39edc0?size=fullsize	https://api.idigbio.org/v2/media/c8fd9c2033584b9a395261898c39edc0?size=webview
SENEY	Seney National Wildlife Refuge	SNWR000676	https://api.idigbio.org/v2/media/c46d4dafe29b7446b08ac9f52ed67c89?size=fullsize	https://api.idigbio.org/v2/media/c46d4dafe29b7446b08ac9f52ed67c89?size=webview
SIM	Staten Island Museum	SIM0000470	http://mam.ansp.org/image/SIM/Fullsize/0000/SIM0000470.jpg	http://intermountainbiota.org/imglib/mam/SIM/SIM0000/SIM0000470_1515079941_web.jpg
SIM	Staten Island Museum	SIM0001664	http://mam.ansp.org/image/SIM/Fullsize/0001/SIM0001664.jpg	http://intermountainbiota.org/imglib/mam/SIM/SIM0001/SIM0001664_1516728817_web.jpg
SIM	Staten Island Museum	SIM0013650	http://mam.ansp.org/image/SIM/Fullsize/0013/SIM0013650.jpg	http://intermountainbiota.org/imglib/mam/SIM/SIM0013/SIM0013650_1523543223_web.jpg
SIM	Staten Island Museum	SIM0016684	http://mam.ansp.org/image/SIM/Fullsize/0016/SIM0016684.jpg	http://intermountainbiota.org/imglib/mam/SIM/SIM0016/SIM0016684_1526653263_web.jpg
SIM	Staten Island Museum	SIM0018175	http://mam.ansp.org/image/SIM/Fullsize/0018/SIM0018175.jpg	http://intermountainbiota.org/imglib/mam/SIM/SIM0018/SIM0018175_1528990406_web.jpg
SIM	Staten Island Museum	SIM0020810	http://mam.ansp.org/image/SIM/Fullsize/0020/SIM0020810.jpg	http://intermountainbiota.org/imglib/mam/SIM/SIM0020/SIM0020810_1529419459_web.jpg
SIM	Staten Island Museum	SIM0023355	http://mam.ansp.org/image/SIM/Fullsize/0023/SIM0023355.jpg	http://intermountainbiota.org/imglib/mam/SIM/SIM0023/SIM0023355_1532365827_web.jpg
SIM	Staten Island Museum	SIM0023683	http://mam.ansp.org/image/SIM/Fullsize/0023/SIM0023683.jpg	http://intermountainbiota.org/imglib/mam/SIM/SIM0023/SIM0023683_1532371201_web.jpg
SIM	Staten Island Museum	SIM0024647	http://mam.ansp.org/image/SIM/Fullsize/0024/SIM0024647.jpg	http://intermountainbiota.org/imglib/mam/SIM/SIM0024/SIM0024647_1534274666_web.jpg
SIM	Staten Island Museum	SIM0025857	http://mam.ansp.org/image/SIM/Fullsize/0025/SIM0025857.jpg	http://intermountainbiota.org/imglib/mam/SIM/SIM0025/SIM0025857_1534773082_web.jpg
SJNM	San Juan College	SJNM-V-0000441	http://swbiodiversity.org/imglib/arizona/SJNM/SJNM-V-0000/SJNM-V-0000441_1541174417_lg.jpg	http://swbiodiversity.org/imglib/arizona/SJNM/SJNM-V-0000/SJNM-V-0000441_1541174417.jpg
SJNM	San Juan College	SJNM-V-0000664	http://swbiodiversity.org/imglib/arizona/SJNM/SJNM-V-0000/SJNM-V-0000664_1541699666_lg.jpg	http://swbiodiversity.org/imglib/arizona/SJNM/SJNM-V-0000/SJNM-V-0000664_1541699666.jpg
SJNM	San Juan College	SJNM-V-0000563	http://swbiodiversity.org/imglib/arizona/SJNM/SJNM-V-0000/SJNM-V-0000563_1541541683_lg.jpg	http://swbiodiversity.org/imglib/arizona/SJNM/SJNM-V-0000/SJNM-V-0000563_1541541683.jpg
SJNM	San Juan College	SJNM-V-0001332	http://swbiodiversity.org/imglib/arizona/SJNM/201812/SJNM-V-0001332_1544300739_lg.jpg	http://swbiodiversity.org/imglib/arizona/SJNM/201812/SJNM-V-0001332_1544300739.jpg
SJNM	San Juan College	SJNM-V-0000327	http://swbiodiversity.org/imglib/arizona/SJNM/SJNM-V-0000/SJNM-V-0000327_1541023055_lg.jpg	http://swbiodiversity.org/imglib/arizona/SJNM/SJNM-V-0000/SJNM-V-0000327_1541023055.jpg
SJNM	San Juan College	SJNM-V-0000417	http://swbiodiversity.org/imglib/arizona/SJNM/SJNM-V-0000/SJNM-V-0000417_1541173117_lg.jpg	http://swbiodiversity.org/imglib/arizona/SJNM/SJNM-V-0000/SJNM-V-0000417_1541173117.jpg
SJNM	San Juan College	SJNM-V-0000289	http://swbiodiversity.org/imglib/arizona/SJNM/SJNM-V-0000/SJNM-V-0000289_1540085792_lg.jpg	http://swbiodiversity.org/imglib/arizona/SJNM/SJNM-V-0000/SJNM-V-0000289_1540085792.jpg
SJNM	San Juan College	SJNM-V-0001333	http://swbiodiversity.org/imglib/arizona/SJNM/201812/SJNM-V-0001333_1544300842_lg.jpg	http://swbiodiversity.org/imglib/arizona/SJNM/201812/SJNM-V-0001333_1544300842.jpg
SJNM	San Juan College	SJNM-V-0000544	http://swbiodiversity.org/imglib/arizona/SJNM/SJNM-V-0000/SJNM-V-0000544_1541540968_lg.jpg	http://swbiodiversity.org/imglib/arizona/SJNM/SJNM-V-0000/SJNM-V-0000544_1541540968.jpg
SJNM	San Juan College	SJNM-V-0000875	http://swbiodiversity.org/imglib/arizona/SJNM/SJNM-V-0000/SJNM-V-0000875_1543344543_lg.jpg	http://swbiodiversity.org/imglib/arizona/SJNM/SJNM-V-0000/SJNM-V-0000875_1543344543.jpg
SUU	Southern Utah University	SUU001161	https://api.idigbio.org/v2/media/526d568fb348f064498cdfc9e96193d0?size=fullsize	https://api.idigbio.org/v2/media/526d568fb348f064498cdfc9e96193d0?size=webview
SUU	Southern Utah University	SUU000082	https://api.idigbio.org/v2/media/1d427a74e1a14dfaffcd18c023784e23?size=fullsize	https://api.idigbio.org/v2/media/1d427a74e1a14dfaffcd18c023784e23?size=webview
SUU	Southern Utah University	SUU000306	https://api.idigbio.org/v2/media/af731825323a738d1436b07ab949ec81?size=fullsize	https://api.idigbio.org/v2/media/af731825323a738d1436b07ab949ec81?size=webview
SUU	Southern Utah University	SUU000351	https://api.idigbio.org/v2/media/dc875275f777735119e99ace984b7a72?size=fullsize	https://api.idigbio.org/v2/media/dc875275f777735119e99ace984b7a72?size=webview
SUU	Southern Utah University	SUU000651	https://api.idigbio.org/v2/media/adcac2fca7896126c11748d40d797935?size=fullsize	https://api.idigbio.org/v2/media/adcac2fca7896126c11748d40d797935?size=webview
SUU	Southern Utah University	SUU000815	https://api.idigbio.org/v2/media/b244cd1b5ead9aa31896036b695eba11?size=fullsize	https://api.idigbio.org/v2/media/b244cd1b5ead9aa31896036b695eba11?size=webview
SUU	Southern Utah University	SUU000846	https://api.idigbio.org/v2/media/dd27677a069d0c244d43846b8b2e87dd?size=fullsize	https://api.idigbio.org/v2/media/dd27677a069d0c244d43846b8b2e87dd?size=webview
SUU	Southern Utah University	SUU000842	https://api.idigbio.org/v2/media/83a1c3478f2cb1d55187ae392e3fcaac?size=fullsize	https://api.idigbio.org/v2/media/83a1c3478f2cb1d55187ae392e3fcaac?size=webview
SUU	Southern Utah University	SUU000954	https://api.idigbio.org/v2/media/972dc5b7e9c2fd78054e2baa121049e3?size=fullsize	https://api.idigbio.org/v2/media/972dc5b7e9c2fd78054e2baa121049e3?size=webview
SUU	Southern Utah University	SUU001144	https://api.idigbio.org/v2/media/56e65f50b534a2fd1de9c50ef59c44e0?size=fullsize	https://api.idigbio.org/v2/media/56e65f50b534a2fd1de9c50ef59c44e0?size=webview
SWMT	Rhodes College	SWMT00497	https://bisque.cyverse.org/image_service/image/00-Y73DpEQuwam68L499EovLA?resize=4000&format=jpeg	https://bisque.cyverse.org/image_service/image/00-Y73DpEQuwam68L499EovLA?resize=1250&format=jpeg
SWMT	Rhodes College	SWMT02245	https://bisque.cyverse.org/image_service/image/00-yqLekDNZ8oHA9HXpDGk8pi?resize=4000&format=jpeg	https://bisque.cyverse.org/image_service/image/00-yqLekDNZ8oHA9HXpDGk8pi?resize=1250&format=jpeg
SWMT	Rhodes College	SWMT02780	https://bisque.cyverse.org/image_service/image/00-emBwwgj33DegGWHjAXLv64?resize=4000&format=jpeg	https://bisque.cyverse.org/image_service/image/00-emBwwgj33DegGWHjAXLv64?resize=1250&format=jpeg
SWMT	Rhodes College	SWMT02994	https://bisque.cyverse.org/image_service/image/00-aypatd3Aiuq4gTbAM3R4jb?resize=4000&format=jpeg	https://bisque.cyverse.org/image_service/image/00-aypatd3Aiuq4gTbAM3R4jb?resize=1250&format=jpeg
SWMT	Rhodes College	SWMT03165	https://bisque.cyverse.org/image_service/image/00-X2ofxPzxGXWrj2h7cSgEMW?resize=4000&format=jpeg	https://bisque.cyverse.org/image_service/image/00-X2ofxPzxGXWrj2h7cSgEMW?resize=1250&format=jpeg
SWMT	Rhodes College	SWMT03271	https://bisque.cyverse.org/image_service/image/00-h5owMLGQn9W9h3YSuLrCzh?resize=4000&format=jpeg	https://bisque.cyverse.org/image_service/image/00-h5owMLGQn9W9h3YSuLrCzh?resize=1250&format=jpeg
SWMT	Rhodes College	SWMT03895	https://bisque.cyverse.org/image_service/image/00-ghLpiUNAqFaHFKpAbXXSAn?resize=4000&format=jpeg	https://bisque.cyverse.org/image_service/image/00-ghLpiUNAqFaHFKpAbXXSAn?resize=1250&format=jpeg
SWMT	Rhodes College	SWMT04060	https://bisque.cyverse.org/image_service/image/00-qTu2WggFjjZ7d2QdXwQsrQ?resize=4000&format=jpeg	https://bisque.cyverse.org/image_service/image/00-qTu2WggFjjZ7d2QdXwQsrQ?resize=1250&format=jpeg
SWMT	Rhodes College	SWMT05542	https://bisque.cyverse.org/image_service/image/00-VtLRtwUZqaxhfTEyZquSkF?resize=4000&format=jpeg	https://bisque.cyverse.org/image_service/image/00-VtLRtwUZqaxhfTEyZquSkF?resize=1250&format=jpeg
SWSL	Stoneville Weed Science Laboratory	SWSL000274	http://www.sernecportal.org/imglib/sernec/SWSL/SWSL000/SWSL000274_1541512959_lg.jpg	http://www.sernecportal.org/imglib/sernec/SWSL/SWSL000/SWSL000274_1541512959.jpg
SWSL	Stoneville Weed Science Laboratory	SWSL000571	http://www.sernecportal.org/imglib/sernec/SWSL/SWSL000/SWSL000571_1541542338_lg.jpg	http://www.sernecportal.org/imglib/sernec/SWSL/SWSL000/SWSL000571_1541542338.jpg
SWSL	Stoneville Weed Science Laboratory	SWSL000694	http://www.sernecportal.org/imglib/sernec/SWSL/SWSL000/SWSL000694_1542294124_lg.jpg	http://www.sernecportal.org/imglib/sernec/SWSL/SWSL000/SWSL000694_1542294124.jpg
SWSL	Stoneville Weed Science Laboratory	SWSL000773	http://www.sernecportal.org/imglib/sernec/SWSL/SWSL000/SWSL000773_1542665538_lg.jpg	http://www.sernecportal.org/imglib/sernec/SWSL/SWSL000/SWSL000773_1542665538.jpg
SWSL	Stoneville Weed Science Laboratory	SWSL000789	http://www.sernecportal.org/imglib/sernec/SWSL/SWSL000/SWSL000789_1542666486_lg.jpg	http://www.sernecportal.org/imglib/sernec/SWSL/SWSL000/SWSL000789_1542666486.jpg
SWSL	Stoneville Weed Science Laboratory	SWSL000938	http://www.sernecportal.org/imglib/sernec/SWSL/SWSL000/SWSL000938_1543419942_lg.jpg	http://www.sernecportal.org/imglib/sernec/SWSL/SWSL000/SWSL000938_1543419942.jpg
SWSL	Stoneville Weed Science Laboratory	SWSL001007	http://www.sernecportal.org/imglib/sernec/SWSL/SWSL001/SWSL001007_1543506330_lg.jpg	http://www.sernecportal.org/imglib/sernec/SWSL/SWSL001/SWSL001007_1543506330.jpg
SWSL	Stoneville Weed Science Laboratory	SWSL001582	http://www.sernecportal.org/imglib/sernec/SWSL/SWSL001/SWSL001582_1544481825_lg.jpg	http://www.sernecportal.org/imglib/sernec/SWSL/SWSL001/SWSL001582_1544481825.jpg
SWSL	Stoneville Weed Science Laboratory	SWSL001907	http://www.sernecportal.org/imglib/sernec/SWSL/SWSL001/SWSL001907_1544548542_lg.jpg	http://www.sernecportal.org/imglib/sernec/SWSL/SWSL001/SWSL001907_1544548542.jpg
SWSL	Stoneville Weed Science Laboratory	SWSL002080	http://www.sernecportal.org/imglib/sernec/SWSL/SWSL002/SWSL002080_1544627413_lg.jpg	http://www.sernecportal.org/imglib/sernec/SWSL/SWSL002/SWSL002080_1544627413.jpg
TAWES	Maryland Department of Natural Resources	TAWES0000033	http://mam.ansp.org/image/TAWES/Fullsize/0000/TAWES0000033.jpg	http://intermountainbiota.org/imglib/mam/TAWES/TAWES0000/TAWES0000033_1534864648_web.jpg
TAWES	Maryland Department of Natural Resources	TAWES0000210	http://mam.ansp.org/image/TAWES/Fullsize/0000/TAWES0000210.jpg	http://intermountainbiota.org/imglib/mam/TAWES/TAWES0000/TAWES0000210_1534863872_web.jpg
TAWES	Maryland Department of Natural Resources	TAWES0000987	http://mam.ansp.org/image/TAWES/Fullsize/0000/TAWES0000987.jpg	http://intermountainbiota.org/imglib/mam/TAWES/TAWES0000/TAWES0000987_1534946193_web.jpg
TAWES	Maryland Department of Natural Resources	TAWES0005338	http://mam.ansp.org/image/TAWES/Fullsize/0005/TAWES0005338.jpg	http://intermountainbiota.org/imglib/mam/TAWES/TAWES0005/TAWES0005338_1534951949_web.jpg
TAWES	Maryland Department of Natural Resources	TAWES0005393	http://mam.ansp.org/image/TAWES/Fullsize/0005/TAWES0005393.jpg	http://intermountainbiota.org/imglib/mam/TAWES/TAWES0005/TAWES0005393_1534950578_web.jpg
TAWES	Maryland Department of Natural Resources	TAWES0005502	http://mam.ansp.org/image/TAWES/Fullsize/0005/TAWES0005502.jpg	http://intermountainbiota.org/imglib/mam/TAWES/TAWES0005/TAWES0005502_1534949898_web.jpg
TAWES	Maryland Department of Natural Resources	TAWES0001796	http://mam.ansp.org/image/TAWES/Fullsize/0001/TAWES0001796.jpg	http://intermountainbiota.org/imglib/mam/TAWES/TAWES0001/TAWES0001796_1534955739_web.jpg
TAWES	Maryland Department of Natural Resources	TAWES0001840	http://mam.ansp.org/image/TAWES/Fullsize/0001/TAWES0001840.jpg	http://intermountainbiota.org/imglib/mam/TAWES/TAWES0001/TAWES0001840_1534956184_web.jpg
TAWES	Maryland Department of Natural Resources	TAWES0002127	http://mam.ansp.org/image/TAWES/Fullsize/0002/TAWES0002127.jpg	http://intermountainbiota.org/imglib/mam/TAWES/TAWES0002/TAWES0002127_1534956321_web.jpg
TAWES	Maryland Department of Natural Resources	TAWES0005740	http://mam.ansp.org/image/TAWES/Fullsize/0005/TAWES0005740_1.jpg	http://intermountainbiota.org/imglib/mam/TAWES/TAWES0005/TAWES0005740_1_1534959450_web.jpg
TENN	University of Tennessee	TENN-V-0042286	https://bisque.cyverse.org/image_service/image/00-k82bdMqAgjt3LnrVxQh4xa?resize=4000&format=jpeg	https://bisque.cyverse.org/image_service/image/00-k82bdMqAgjt3LnrVxQh4xa?resize=1250&format=jpeg
TENN	University of Tennessee	TENN-V-0053358	https://bisque.cyverse.org/image_service/image/00-87DeKzcBCfJZfd9eRDY4oe?resize=4000&format=jpeg	https://bisque.cyverse.org/image_service/image/00-87DeKzcBCfJZfd9eRDY4oe?resize=1250&format=jpeg
TENN	University of Tennessee	TENN-V-0057377	https://bisque.cyverse.org/image_service/image/00-U2tjmjvyKYEy5qybcKHvNQ?resize=4000&format=jpeg	https://bisque.cyverse.org/image_service/image/00-U2tjmjvyKYEy5qybcKHvNQ?resize=1250&format=jpeg
TENN	University of Tennessee	TENN-V-0064384	https://bisque.cyverse.org/image_service/image/00-KXWB87xC4wzjrX7rPJUEUo?resize=4000&format=jpeg	https://bisque.cyverse.org/image_service/image/00-KXWB87xC4wzjrX7rPJUEUo?resize=1250&format=jpeg
TENN	University of Tennessee	TENN-V-0108095	https://bisque.cyverse.org/image_service/image/00-FCEyRKP4GN34GXnzGkgEpf?resize=4000&format=jpeg	https://bisque.cyverse.org/image_service/image/00-FCEyRKP4GN34GXnzGkgEpf?resize=1250&format=jpeg
TENN	University of Tennessee	TENN-V-0150079	https://bisque.cyverse.org/image_service/image/00-hJRc9agYeFXrCfUHyafzX6?resize=4000&format=jpeg	https://bisque.cyverse.org/image_service/image/00-hJRc9agYeFXrCfUHyafzX6?resize=1250&format=jpeg
TENN	University of Tennessee	TENN-V-0161876	https://bisque.cyverse.org/image_service/image/00-9Bg6Qqt4xfUPewfjsRRs26?resize=4000&format=jpeg	https://bisque.cyverse.org/image_service/image/00-9Bg6Qqt4xfUPewfjsRRs26?resize=1250&format=jpeg
TENN	University of Tennessee	TENN-V-0184208	https://bisque.cyverse.org/image_service/image/00-osKpr8wxfhxznyLZCiUyZS?resize=4000&format=jpeg	https://bisque.cyverse.org/image_service/image/00-osKpr8wxfhxznyLZCiUyZS?resize=1250&format=jpeg
TENN	University of Tennessee	TENN-V-0199222	https://bisque.cyverse.org/image_service/image/00-MreJ8TjRYj6qKgEpmsUrYQ?resize=4000&format=jpeg	https://bisque.cyverse.org/image_service/image/00-MreJ8TjRYj6qKgEpmsUrYQ?resize=1250&format=jpeg
TENN	University of Tennessee	TENN-V-0226438	https://bisque.cyverse.org/image_service/image/00-h4adfMkGg2a4xZRpYHoQoN/resize:4000/format:jpeg	https://bisque.cyverse.org/image_service/image/00-h4adfMkGg2a4xZRpYHoQoN/resize:1250/format:jpeg
TTC	Texas Tech University	TTC000236	https://bisque.cyverse.org/image_service/image/00-wPFDyjyryhiaoSKHSVT28M/resize:4000/format:jpeg	https://bisque.cyverse.org/image_service/image/00-wPFDyjyryhiaoSKHSVT28M/resize:1250/format:jpeg
TTC	Texas Tech University	TTC000435	https://bisque.cyverse.org/image_service/image/00-vZxbrqH9TrPUSsEwGFaYLQ/resize:4000/format:jpeg	https://bisque.cyverse.org/image_service/image/00-vZxbrqH9TrPUSsEwGFaYLQ/resize:1250/format:jpeg
TTC	Texas Tech University	TTC000759	https://bisque.cyverse.org/image_service/image/00-kix8j2orSd3nYdTZMPBC4e/resize:4000/format:jpeg	https://bisque.cyverse.org/image_service/image/00-kix8j2orSd3nYdTZMPBC4e/resize:1250/format:jpeg
TTC	Texas Tech University	TTC000861	https://bisque.cyverse.org/image_service/image/00-9az82LvZnkTVUWVrqmnNi/resize:4000/format:jpeg	https://bisque.cyverse.org/image_service/image/00-9az82LvZnkTVUWVrqmnNi/resize:1250/format:jpeg
TTC	Texas Tech University	TTC001271	https://bisque.cyverse.org/image_service/image/00-BfJjEtxJ5XwQU8WpjrztuN/resize:4000/format:jpeg	https://bisque.cyverse.org/image_service/image/00-BfJjEtxJ5XwQU8WpjrztuN/resize:1250/format:jpeg
TTC	Texas Tech University	TTC001383	https://bisque.cyverse.org/image_service/image/00-xDbDdsDA28xRiaufpzRdEe/resize:4000/format:jpeg	https://bisque.cyverse.org/image_service/image/00-xDbDdsDA28xRiaufpzRdEe/resize:1250/format:jpeg
TTC	Texas Tech University	TTC001623	https://bisque.cyverse.org/image_service/image/00-ui56yXyg3M2wJngsi95A36/resize:4000/format:jpeg	https://bisque.cyverse.org/image_service/image/00-ui56yXyg3M2wJngsi95A36/resize:1250/format:jpeg
TTC	Texas Tech University	TTC002128	https://bisque.cyverse.org/image_service/image/00-mijnEamHhHsuXQD6AzVX5E/resize:4000/format:jpeg	https://bisque.cyverse.org/image_service/image/00-mijnEamHhHsuXQD6AzVX5E/resize:1250/format:jpeg
TTC	Texas Tech University	TTC002681	https://bisque.cyverse.org/image_service/image/00-oPKPjDxJpTTJ8kNvKyaSRF/resize:4000/format:jpeg	https://bisque.cyverse.org/image_service/image/00-oPKPjDxJpTTJ8kNvKyaSRF/resize:1250/format:jpeg
TTC	Texas Tech University	TTC020783	https://bisque.cyverse.org/image_service/image/00-Sdqi8k22vQiJbJenbf5Wvd/resize:4000/format:jpeg	https://bisque.cyverse.org/image_service/image/00-Sdqi8k22vQiJbJenbf5Wvd/resize:1250/format:jpeg
UCAC	University of Central Arkansas	UCA003080	https://bisque.cyverse.org/image_service/image/00-kcwTYCYQStpDNsUFTEvjc?resize=4000&format=jpeg	https://bisque.cyverse.org/image_service/image/00-kcwTYCYQStpDNsUFTEvjc?resize=1250&format=jpeg
UCAC	University of Central Arkansas	UCA006229	https://bisque.cyverse.org/image_service/image/00-82LgbQswLvZyUtzWFMBpMM?resize=4000&format=jpeg	https://bisque.cyverse.org/image_service/image/00-82LgbQswLvZyUtzWFMBpMM?resize=1250&format=jpeg
UCAC	University of Central Arkansas	UCA007107	https://bisque.cyverse.org/image_service/image/00-UoVpFjWJAb6rwhZn2fqHLD?resize=4000&format=jpeg	https://bisque.cyverse.org/image_service/image/00-UoVpFjWJAb6rwhZn2fqHLD?resize=1250&format=jpeg
UCAC	University of Central Arkansas	UCA008248	https://bisque.cyverse.org/image_service/image/00-TYikQ9Q2wdttYz9yukJefY?resize=4000&format=jpeg	https://bisque.cyverse.org/image_service/image/00-TYikQ9Q2wdttYz9yukJefY?resize=1250&format=jpeg
UCAC	University of Central Arkansas	UCA008652	https://bisque.cyverse.org/image_service/image/00-XnKzP6r6XhAFSiuNL9Nb35?resize=4000&format=jpeg	https://bisque.cyverse.org/image_service/image/00-XnKzP6r6XhAFSiuNL9Nb35?resize=1250&format=jpeg
UCAC	University of Central Arkansas	UCA001758	https://bisque.cyverse.org/image_service/image/00-x8ofqh7g8ueGZwGbSXozSY?resize=4000&format=jpeg	https://bisque.cyverse.org/image_service/image/00-x8ofqh7g8ueGZwGbSXozSY?resize=1250&format=jpeg
UCAC	University of Central Arkansas	UCA010704	https://bisque.cyverse.org/image_service/image/00-yDxDwsoShTaRLFA9uHbd4R?resize=4000&format=jpeg	https://bisque.cyverse.org/image_service/image/00-yDxDwsoShTaRLFA9uHbd4R?resize=1250&format=jpeg
UCAC	University of Central Arkansas	UCA012157	https://bisque.cyverse.org/image_service/image/00-zKr3w2yJfjybEwC894ogk8?resize=4000&format=jpeg	https://bisque.cyverse.org/image_service/image/00-zKr3w2yJfjybEwC894ogk8?resize=1250&format=jpeg
UCAC	University of Central Arkansas	UCA012933	https://bisque.cyverse.org/image_service/image/00-z8Y28pNhw8aEf8WzyLw6ch?resize=4000&format=jpeg	https://bisque.cyverse.org/image_service/image/00-z8Y28pNhw8aEf8WzyLw6ch?resize=1250&format=jpeg
UCAC	University of Central Arkansas	UCA016912	https://bisque.cyverse.org/image_service/image/00-uXeKnwZ8cxdMdbF2NcJMjS?resize=4000&format=jpeg	https://bisque.cyverse.org/image_service/image/00-uXeKnwZ8cxdMdbF2NcJMjS?resize=1250&format=jpeg
UCHT	University of Tennessee, Chattanooga	UCHT004856	https://bisque.cyverse.org/image_service/image/00-9vA7FsXDuv9zDByvR4aS9c?resize=4000&format=jpeg	https://bisque.cyverse.org/image_service/image/00-9vA7FsXDuv9zDByvR4aS9c?resize=1250&format=jpeg
UCHT	University of Tennessee, Chattanooga	UCHT005363	https://bisque.cyverse.org/image_service/image/00-aHvaKMmZEuxEXbd84yvtHP?resize=4000&format=jpeg	https://bisque.cyverse.org/image_service/image/00-aHvaKMmZEuxEXbd84yvtHP?resize=1250&format=jpeg
UCHT	University of Tennessee, Chattanooga	UCHT005494	https://bisque.cyverse.org/image_service/image/00-y4iEtifUQhWUpuxcoeRqtD?resize=4000&format=jpeg	https://bisque.cyverse.org/image_service/image/00-y4iEtifUQhWUpuxcoeRqtD?resize=1250&format=jpeg
UCHT	University of Tennessee, Chattanooga	UCHT005641	https://bisque.cyverse.org/image_service/image/00-6N47xuaqAzJ4AKYXAAY436?resize=4000&format=jpeg	https://bisque.cyverse.org/image_service/image/00-6N47xuaqAzJ4AKYXAAY436?resize=1250&format=jpeg
UCHT	University of Tennessee, Chattanooga	UCHT006297	https://bisque.cyverse.org/image_service/image/00-SXfWjvBAgp67dtEZqvoFm?resize=4000&format=jpeg	https://bisque.cyverse.org/image_service/image/00-SXfWjvBAgp67dtEZqvoFm?resize=1250&format=jpeg
UCHT	University of Tennessee, Chattanooga	UCHT006847	https://bisque.cyverse.org/image_service/image/00-qJc36PLNhYmRdnheBhLQFj?resize=4000&format=jpeg	https://bisque.cyverse.org/image_service/image/00-qJc36PLNhYmRdnheBhLQFj?resize=1250&format=jpeg
UCHT	University of Tennessee, Chattanooga	UCHT000621	https://bisque.cyverse.org/image_service/image/00-gzksZd5YHYDpocRACYvfxA?resize=4000&format=jpeg	https://bisque.cyverse.org/image_service/image/00-gzksZd5YHYDpocRACYvfxA?resize=1250&format=jpeg
UCHT	University of Tennessee, Chattanooga	UCHT002584	https://bisque.cyverse.org/image_service/image/00-m2Njs9No933fLFeUVEiYYC?resize=4000&format=jpeg	https://bisque.cyverse.org/image_service/image/00-m2Njs9No933fLFeUVEiYYC?resize=1250&format=jpeg
UCHT	University of Tennessee, Chattanooga	UCHT002904	https://bisque.cyverse.org/image_service/image/00-YYXisNjUAYsipchCMeGXc3?resize=4000&format=jpeg	https://bisque.cyverse.org/image_service/image/00-YYXisNjUAYsipchCMeGXc3?resize=1250&format=jpeg
UCHT	University of Tennessee, Chattanooga	UCHT004397	https://bisque.cyverse.org/image_service/image/00-tFWDYWeTAg44VcwzGETAZE?resize=4000&format=jpeg	https://bisque.cyverse.org/image_service/image/00-tFWDYWeTAg44VcwzGETAZE?resize=1250&format=jpeg
UNM	University of New Mexico	UNM0008749	https://api.idigbio.org/v2/media/8891a3a3aed9be3149a5c229cb1a71a3?size=fullsize	https://api.idigbio.org/v2/media/8891a3a3aed9be3149a5c229cb1a71a3?size=webview
UNM	University of New Mexico	UNM0037239	https://api.idigbio.org/v2/media/bee71b06e88da892e196fe1c8977ecd9?size=fullsize	https://api.idigbio.org/v2/media/bee71b06e88da892e196fe1c8977ecd9?size=webview
UNM	University of New Mexico	UNM0021822	https://api.idigbio.org/v2/media/06cde3d4290240c66b12d14febf31b35?size=fullsize	https://api.idigbio.org/v2/media/06cde3d4290240c66b12d14febf31b35?size=webview
UNM	University of New Mexico	UNM0000787	https://api.idigbio.org/v2/media/b9a9437767e321f72f42901f232b6837?size=fullsize	https://api.idigbio.org/v2/media/b9a9437767e321f72f42901f232b6837?size=webview
UNM	University of New Mexico	UNM0008319	https://api.idigbio.org/v2/media/cb2bf4021dc03c8f4c43d2b820cbf464?size=fullsize	https://api.idigbio.org/v2/media/cb2bf4021dc03c8f4c43d2b820cbf464?size=webview
UNM	University of New Mexico	UNM0032139	https://api.idigbio.org/v2/media/ca2d3896a49fd1069d699fe68a00ee4e?size=fullsize	https://api.idigbio.org/v2/media/ca2d3896a49fd1069d699fe68a00ee4e?size=webview
UNM	University of New Mexico	UNM0053712	https://api.idigbio.org/v2/media/5aeb1ef13bbf47ccf142807998fbe1eb	https://api.idigbio.org/v2/media/5aeb1ef13bbf47ccf142807998fbe1eb?size=webview
UNM	University of New Mexico	UNM0022699	https://api.idigbio.org/v2/media/6d22ce54f0799f4793cf2e8140f67f98?size=fullsize	https://api.idigbio.org/v2/media/6d22ce54f0799f4793cf2e8140f67f98?size=webview
UNM	University of New Mexico	UNM0132440	https://api.idigbio.org/v2/media/2275f827b5990da97ceedf9ca88e7a63	https://api.idigbio.org/v2/media/2275f827b5990da97ceedf9ca88e7a63?size=webview
UOS	University of the South	UOS00395	https://bisque.cyverse.org/image_service/image/00-3YgP4ghxS9c6Avr3CHvRn7/resize:4000/format:jpeg	https://bisque.cyverse.org/image_service/image/00-3YgP4ghxS9c6Avr3CHvRn7/resize:1250/format:jpeg
UOS	University of the South	UOS01970	https://bisque.cyverse.org/image_service/image/00-xtr2qraLKZBXdm3ybrCCo6/resize:4000/format:jpeg	https://bisque.cyverse.org/image_service/image/00-xtr2qraLKZBXdm3ybrCCo6/resize:1250/format:jpeg
UOS	University of the South	UOS02059	https://bisque.cyverse.org/image_service/image/00-EEAQfBUfmEKP8FveCaDnKE/resize:4000/format:jpeg	https://bisque.cyverse.org/image_service/image/00-EEAQfBUfmEKP8FveCaDnKE/resize:1250/format:jpeg
UOS	University of the South	UOS02411	https://bisque.cyverse.org/image_service/image/00-Wd6X8WeDVETptrQuB62M84/resize:4000/format:jpeg	https://bisque.cyverse.org/image_service/image/00-Wd6X8WeDVETptrQuB62M84/resize:1250/format:jpeg
UOS	University of the South	UOS02985	https://bisque.cyverse.org/image_service/image/00-ee2DowWNGvYaVghwvJigrZ/resize:4000/format:jpeg	https://bisque.cyverse.org/image_service/image/00-ee2DowWNGvYaVghwvJigrZ/resize:1250/format:jpeg
UOS	University of the South	UOS03984	https://bisque.cyverse.org/image_service/image/00-eMgtkPjDWMcwr7k4fSs7A7/resize:4000/format:jpeg	https://bisque.cyverse.org/image_service/image/00-eMgtkPjDWMcwr7k4fSs7A7/resize:1250/format:jpeg
UOS	University of the South	UOS05431	https://bisque.cyverse.org/image_service/image/00-Sj53wpPmCNBEhEMvFUNnvV/resize:4000/format:jpeg	https://bisque.cyverse.org/image_service/image/00-Sj53wpPmCNBEhEMvFUNnvV/resize:1250/format:jpeg
UOS	University of the South	UOS05715	https://bisque.cyverse.org/image_service/image/00-sxR3A4HF5E5yosYMcwwRaX/resize:4000/format:jpeg	https://bisque.cyverse.org/image_service/image/00-sxR3A4HF5E5yosYMcwwRaX/resize:1250/format:jpeg
UOS	University of the South	UOS06014	https://bisque.cyverse.org/image_service/image/00-n36NWhLSuCMConQMA6DJ3S/resize:4000/format:jpeg	https://bisque.cyverse.org/image_service/image/00-n36NWhLSuCMConQMA6DJ3S/resize:1250/format:jpeg
UOS	University of the South	UOS06436	https://bisque.cyverse.org/image_service/image/00-vsSj3aGsVEQr35bWG8jLPD/resize:4000/format:jpeg	https://bisque.cyverse.org/image_service/image/00-vsSj3aGsVEQr35bWG8jLPD/resize:1250/format:jpeg
URV	University of Richmond	URV023449	https://bisque.cyverse.org/image_service/image/00-QFxoh2MsAKBq4saELA897J/resize:4000/format:jpeg	https://bisque.cyverse.org/image_service/image/00-QFxoh2MsAKBq4saELA897J/resize:1250/format:jpeg
URV	University of Richmond	URV023466	https://bisque.cyverse.org/image_service/image/00-VnqSSTFh7JCWrixbCZ9fK4/resize:4000/format:jpeg	https://bisque.cyverse.org/image_service/image/00-VnqSSTFh7JCWrixbCZ9fK4/resize:1250/format:jpeg
URV	University of Richmond	URV007672	https://bisque.cyverse.org/image_service/image/00-gG7hBMCybi8nq4DuSss5zc?resize=4000&format=jpeg	https://bisque.cyverse.org/image_service/image/00-gG7hBMCybi8nq4DuSss5zc?resize=1250&format=jpeg
URV	University of Richmond	URV009482	https://bisque.cyverse.org/image_service/image/00-Dt2ak4emHdQQPRqj9TNTwg/resize:4000/format:jpeg	https://bisque.cyverse.org/image_service/image/00-Dt2ak4emHdQQPRqj9TNTwg/resize:1250/format:jpeg
URV	University of Richmond	URV014949	https://bisque.cyverse.org/image_service/image/00-EBarxtz8DgiVMEZBxahRE5/resize:4000/format:jpeg	https://bisque.cyverse.org/image_service/image/00-EBarxtz8DgiVMEZBxahRE5/resize:1250/format:jpeg
URV	University of Richmond	URV017703	https://bisque.cyverse.org/image_service/image/00-NZ8Nb2GULEyFMRHPvgWMSG/resize:4000/format:jpeg	https://bisque.cyverse.org/image_service/image/00-NZ8Nb2GULEyFMRHPvgWMSG/resize:1250/format:jpeg
URV	University of Richmond	URV018033	https://bisque.cyverse.org/image_service/image/00-TB87qh2eKgUF39JcKXepi9/resize:4000/format:jpeg	https://bisque.cyverse.org/image_service/image/00-TB87qh2eKgUF39JcKXepi9/resize:1250/format:jpeg
URV	University of Richmond	URV019673	https://bisque.cyverse.org/image_service/image/00-iiL3VhzvchWodmENHdo8db/resize:4000/format:jpeg	https://bisque.cyverse.org/image_service/image/00-iiL3VhzvchWodmENHdo8db/resize:1250/format:jpeg
URV	University of Richmond	URV020287	https://bisque.cyverse.org/image_service/image/00-LNkL7AZqvWBhYdPePu8nui/resize:4000/format:jpeg	https://bisque.cyverse.org/image_service/image/00-LNkL7AZqvWBhYdPePu8nui/resize:1250/format:jpeg
URV	University of Richmond	URV020700	https://bisque.cyverse.org/image_service/image/00-Gau9bk2myLTdA5iw7L4TnP/resize:4000/format:jpeg	https://bisque.cyverse.org/image_service/image/00-Gau9bk2myLTdA5iw7L4TnP/resize:1250/format:jpeg
USAM	University of South Alabama	USAM_000005600	https://bisque.cyverse.org/image_service/image/00-rV3YGZThiDGs8EzpFxZzAQ/resize:4000/format:jpeg	https://bisque.cyverse.org/image_service/image/00-rV3YGZThiDGs8EzpFxZzAQ/resize:1250/format:jpeg
USAM	University of South Alabama	USAM_000001555	https://bisque.cyverse.org/image_service/image/00-boRDUyfH5MNsiNRpwGZRhC/resize:4000/format:jpeg	https://bisque.cyverse.org/image_service/image/00-boRDUyfH5MNsiNRpwGZRhC/resize:1250/format:jpeg
USAM	University of South Alabama	USAM_000006310	https://bisque.cyverse.org/image_service/image/00-H7udnNxpoSMEGpLbv2xJQH/resize:4000/format:jpeg	https://bisque.cyverse.org/image_service/image/00-H7udnNxpoSMEGpLbv2xJQH/resize:1250/format:jpeg
USAM	University of South Alabama	USAM_000003500	https://bisque.cyverse.org/image_service/image/00-tMnuHvzaXADNAf7T453t7D/resize:4000/format:jpeg	https://bisque.cyverse.org/image_service/image/00-tMnuHvzaXADNAf7T453t7D/resize:1250/format:jpeg
USAM	University of South Alabama	USAM_000016041	https://bisque.cyverse.org/image_service/image/00-uWjk5z5xWzNhEduEMJ8knP/resize:4000/format:jpeg	https://bisque.cyverse.org/image_service/image/00-uWjk5z5xWzNhEduEMJ8knP/resize:1250/format:jpeg
USAM	University of South Alabama	USAM_000006527	https://bisque.cyverse.org/image_service/image/00-JAdKL9CVKqpb2HPEy4vTmS/resize:4000/format:jpeg	https://bisque.cyverse.org/image_service/image/00-JAdKL9CVKqpb2HPEy4vTmS/resize:1250/format:jpeg
USAM	University of South Alabama	USAM_000007254	https://bisque.cyverse.org/image_service/image/00-rgDvpgt6QSGReGP3jiEj5/resize:4000/format:jpeg	https://bisque.cyverse.org/image_service/image/00-rgDvpgt6QSGReGP3jiEj5/resize:1250/format:jpeg
USAM	University of South Alabama	USAM_000003142	https://bisque.cyverse.org/image_service/image/00-RPYquguwPd8yytuiCV4e5k/resize:4000/format:jpeg	https://bisque.cyverse.org/image_service/image/00-RPYquguwPd8yytuiCV4e5k/resize:1250/format:jpeg
USAM	University of South Alabama	USAM_000010921	https://bisque.cyverse.org/image_service/image/00-ZjXHJUg7nNEq9twX3VKMkK/resize:4000/format:jpeg	https://bisque.cyverse.org/image_service/image/00-ZjXHJUg7nNEq9twX3VKMkK/resize:1250/format:jpeg
USAM	University of South Alabama	USAM_000004142	https://bisque.cyverse.org/image_service/image/00-reFT26X4AzqMkrq9wtVBik/resize:4000/format:jpeg	https://bisque.cyverse.org/image_service/image/00-reFT26X4AzqMkrq9wtVBik/resize:1250/format:jpeg
USCH	University of South Carolina	USCH0024204	https://bisque.cyverse.org/image_service/image/00-AKYwLP9Yp5yN5AwFZ4TPm9?resize=4000&format=jpeg	https://bisque.cyverse.org/image_service/image/00-AKYwLP9Yp5yN5AwFZ4TPm9?resize=1250&format=jpeg
USCH	University of South Carolina	USCH0038994	https://bisque.cyverse.org/image_service/image/00-xxW49upnhhabyr3F87M5QA/resize:4000/format:jpeg	https://bisque.cyverse.org/image_service/image/00-xxW49upnhhabyr3F87M5QA/resize:1250/format:jpeg
USCH	University of South Carolina	USCH0002017	https://bisque.cyverse.org/image_service/image/00-QTTR4phcSTbqb4JEvun3XJ?resize=4000&format=jpeg	https://bisque.cyverse.org/image_service/image/00-QTTR4phcSTbqb4JEvun3XJ?resize=1250&format=jpeg
USCH	University of South Carolina	USCH0005540	https://bisque.cyverse.org/image_service/image/00-7bzDD8DzSRHSuAMqFr9TbD?resize=4000&format=jpeg	https://bisque.cyverse.org/image_service/image/00-7bzDD8DzSRHSuAMqFr9TbD?resize=1250&format=jpeg
USCH	University of South Carolina	USCH0005017	https://bisque.cyverse.org/image_service/image/00-BjogQWjfkCdBM6zVadH6KY?resize=4000&format=jpeg	https://bisque.cyverse.org/image_service/image/00-BjogQWjfkCdBM6zVadH6KY?resize=1250&format=jpeg
USCH	University of South Carolina	USCH0019230	https://bisque.cyverse.org/image_service/image/00-yHz6nYAyWVQDHPM2MhKE8g?resize=4000&format=jpeg	https://bisque.cyverse.org/image_service/image/00-yHz6nYAyWVQDHPM2MhKE8g?resize=1250&format=jpeg
USCH	University of South Carolina	USCH0007686	https://bisque.cyverse.org/image_service/image/00-QUfK7Nkh4XQCrxMfxAqVUD?resize=4000&format=jpeg	https://bisque.cyverse.org/image_service/image/00-QUfK7Nkh4XQCrxMfxAqVUD?resize=1250&format=jpeg
USCH	University of South Carolina	USCH0038555	https://bisque.cyverse.org/image_service/image/00-Puq2GiDPJBoSpU7TygJuyX/resize:4000/format:jpeg	https://bisque.cyverse.org/image_service/image/00-Puq2GiDPJBoSpU7TygJuyX/resize:1250/format:jpeg
USCH	University of South Carolina	USCH0027792	https://bisque.cyverse.org/image_service/image/00-M9EqVAQph3tdoTjwvxP8Ud/resize:4000/format:jpeg	https://bisque.cyverse.org/image_service/image/00-M9EqVAQph3tdoTjwvxP8Ud/resize:1250/format:jpeg
USCH	University of South Carolina	USCH0047400	https://bisque.cyverse.org/image_service/image/00-yCdZjAPSJMkzamXfrRkHUD/resize:4000/format:jpeg	https://bisque.cyverse.org/image_service/image/00-yCdZjAPSJMkzamXfrRkHUD/resize:1250/format:jpeg
USCS	University of South Carolina Upstate	USCS0010371	https://bisque.cyverse.org/image_service/image/00-552knaZJL3wr6fWaeqTwsL?resize=4000&format=jpeg	https://bisque.cyverse.org/image_service/image/00-552knaZJL3wr6fWaeqTwsL?resize=1250&format=jpeg
USCS	University of South Carolina Upstate	USCS0004485	https://bisque.cyverse.org/image_service/image/00-2bq5oewbZuzCNzxwbLekti?resize=4000&format=jpeg	https://bisque.cyverse.org/image_service/image/00-2bq5oewbZuzCNzxwbLekti?resize=1250&format=jpeg
USCS	University of South Carolina Upstate	USCS0005254	https://bisque.cyverse.org/image_service/image/00-fnDxfrs7m9oCqpY6eAjDvL?resize=4000&format=jpeg	https://bisque.cyverse.org/image_service/image/00-fnDxfrs7m9oCqpY6eAjDvL?resize=1250&format=jpeg
USCS	University of South Carolina Upstate	USCS0005538	https://bisque.cyverse.org/image_service/image/00-raAorCceLEwXDPUr4pru68?resize=4000&format=jpeg	https://bisque.cyverse.org/image_service/image/00-raAorCceLEwXDPUr4pru68?resize=1250&format=jpeg
USCS	University of South Carolina Upstate	USCS0010928	https://bisque.cyverse.org/image_service/image/00-biZ2eVfmrqEaMm7pi69DYX?resize=4000&format=jpeg	https://bisque.cyverse.org/image_service/image/00-biZ2eVfmrqEaMm7pi69DYX?resize=1250&format=jpeg
USCS	University of South Carolina Upstate	USCS0014788	https://bisque.cyverse.org/image_service/image/00-VjBosWDKffjLGvDShvsrbQ?resize=4000&format=jpeg	https://bisque.cyverse.org/image_service/image/00-VjBosWDKffjLGvDShvsrbQ?resize=1250&format=jpeg
USCS	University of South Carolina Upstate	USCS0001690	https://bisque.cyverse.org/image_service/image/00-iGUo7YztQ9iZyTdheY77qg?resize=4000&format=jpeg	https://bisque.cyverse.org/image_service/image/00-iGUo7YztQ9iZyTdheY77qg?resize=1250&format=jpeg
USCS	University of South Carolina Upstate	USCS0002168	https://bisque.cyverse.org/image_service/image/00-8CkmThdqzfvsPqVEEWWPsn?resize=4000&format=jpeg	https://bisque.cyverse.org/image_service/image/00-8CkmThdqzfvsPqVEEWWPsn?resize=1250&format=jpeg
USCS	University of South Carolina Upstate	USCS0002175	https://bisque.cyverse.org/image_service/image/00-pKyM8tNdegkudyvmmv5neP?resize=4000&format=jpeg	https://bisque.cyverse.org/image_service/image/00-pKyM8tNdegkudyvmmv5neP?resize=1250&format=jpeg
USCS	University of South Carolina Upstate	USCS0002628	https://bisque.cyverse.org/image_service/image/00-a7mBvaUYoaeai8ihnmtRKi?resize=4000&format=jpeg	https://bisque.cyverse.org/image_service/image/00-a7mBvaUYoaeai8ihnmtRKi?resize=1250&format=jpeg
USFS	Rocky Mountain Forest and Range Experiment Station	TEUI0000514	http://hasbrouck.asu.edu/imglib/seinet/TEUI/TEUI0000/TEUI0000514_lg.jpg	http://hasbrouck.asu.edu/imglib/seinet/TEUI/TEUI0000/TEUI0000514.jpg
USFS	Rocky Mountain Forest and Range Experiment Station	TEUI0000715	http://hasbrouck.asu.edu/imglib/seinet/TEUI/TEUI0000/TEUI0000715_lg.jpg	http://hasbrouck.asu.edu/imglib/seinet/TEUI/TEUI0000/TEUI0000715.jpg
USFS	Rocky Mountain Forest and Range Experiment Station	TEUI0002041	http://hasbrouck.asu.edu/imglib/seinet/TEUI/TEUI/TEUI0002/TEUI0002041_lg.jpg	http://hasbrouck.asu.edu/imglib/seinet/TEUI/TEUI/TEUI0002/TEUI0002041.jpg
USFS	Rocky Mountain Forest and Range Experiment Station	TEUI0001936	http://hasbrouck.asu.edu/imglib/seinet/TEUI/TEUI/TEUI0001/TEUI0001936_lg.jpg	http://hasbrouck.asu.edu/imglib/seinet/TEUI/TEUI/TEUI0001/TEUI0001936.jpg
USFS	Rocky Mountain Forest and Range Experiment Station	TEUI0002767	http://hasbrouck.asu.edu/imglib/seinet/TEUI/TEUI/TEUI0002/TEUI0002767_lg.jpg	http://hasbrouck.asu.edu/imglib/seinet/TEUI/TEUI/TEUI0002/TEUI0002767.jpg
USFS	Rocky Mountain Forest and Range Experiment Station	TEUI0005491	http://hasbrouck.asu.edu/imglib/seinet/TEUI/TEUI/TEUI0005/TEUI0005491_lg.jpg	http://hasbrouck.asu.edu/imglib/seinet/TEUI/TEUI/TEUI0005/TEUI0005491.jpg
USFS	Rocky Mountain Forest and Range Experiment Station	TEUI0004319	http://hasbrouck.asu.edu/imglib/seinet/TEUI/TEUI/TEUI0004/TEUI0004319_lg.jpg	http://hasbrouck.asu.edu/imglib/seinet/TEUI/TEUI/TEUI0004/TEUI0004319.jpg
USFS	Rocky Mountain Forest and Range Experiment Station	TEUI0003386	http://hasbrouck.asu.edu/imglib/seinet/TEUI/TEUI/TEUI0003/TEUI0003386_lg.jpg	http://hasbrouck.asu.edu/imglib/seinet/TEUI/TEUI/TEUI0003/TEUI0003386.jpg
USFS	Rocky Mountain Forest and Range Experiment Station	TEUI0003396	http://hasbrouck.asu.edu/imglib/seinet/TEUI/TEUI/TEUI0003/TEUI0003396_lg.jpg	http://hasbrouck.asu.edu/imglib/seinet/TEUI/TEUI/TEUI0003/TEUI0003396.jpg
USFS	Rocky Mountain Forest and Range Experiment Station	TEUI0005223	http://hasbrouck.asu.edu/imglib/seinet/TEUI/TEUI/TEUI0005/TEUI0005223_lg.jpg	http://hasbrouck.asu.edu/imglib/seinet/TEUI/TEUI/TEUI0005/TEUI0005223.jpg
USFWS	U.S. Fish and Wildlife Service	PRR004258	http://nansh.org/imglib/nansh/USFWS_PRR/PRR004/9286_1511669543_lg.jpg	http://nansh.org/imglib/nansh/USFWS_PRR/PRR004/9286_1511669543.jpg
USFWS	U.S. Fish and Wildlife Service	PRR003935	http://nansh.org/imglib/nansh/USFWS_PRR/PRR003/DSC00235_1511393626_lg.jpg	http://nansh.org/imglib/nansh/USFWS_PRR/PRR003/DSC00235_1511393626.jpg
USFWS	U.S. Fish and Wildlife Service	PRR001768	http://nansh.org/imglib/nansh/USFWS_PRR/PRR001/PRR001768_1544857493_lg.jpg	http://nansh.org/imglib/nansh/USFWS_PRR/PRR001/PRR001768_1544857493.jpg
USFWS	U.S. Fish and Wildlife Service	PRR003927	http://nansh.org/imglib/nansh/USFWS_PRR/PRR003/PRR003927_1544926394_lg.jpg	http://nansh.org/imglib/nansh/USFWS_PRR/PRR003/PRR003927_1544926394.jpg
USFWS	U.S. Fish and Wildlife Service	PRR003151	http://nansh.org/imglib/nansh/USFWS_PRR/PRR003/9246_1513557676_lg.jpg	http://nansh.org/imglib/nansh/USFWS_PRR/PRR003/9246_1513557676.jpg
USLH	University of Louisiana Lafayette	USLH252115	http://images.cyberfloralouisiana.com/images/specimensheets/uslh/0/25/21/15/USLH252115.jpg	http://sernecportal.org/imglib/sernec/USLH/USLH252/USLH252115.jpg
USLH	University of Louisiana Lafayette	USLH252246	http://images.cyberfloralouisiana.com/images/specimensheets/uslh/0/25/22/46/USLH252246.jpg	http://sernecportal.org/imglib/sernec/USLH/USLH252/USLH252246.jpg
USLH	University of Louisiana Lafayette	USLH253392	http://images.cyberfloralouisiana.com/images/specimensheets/uslh/0/25/33/92/USLH253392.jpg	http://sernecportal.org/imglib/sernec/USLH/USLH253/USLH253392.jpg
USLH	University of Louisiana Lafayette	USLH253682	http://images.cyberfloralouisiana.com/images/specimensheets/uslh/0/25/36/82/USLH253682.jpg	http://sernecportal.org/imglib/sernec/USLH/USLH253/USLH253682.jpg
USLH	University of Louisiana Lafayette	USLH254251	http://images.cyberfloralouisiana.com/images/specimensheets/uslh/0/25/42/51/USLH254251.jpg	http://sernecportal.org/imglib/sernec/USLH/USLH254/USLH254251.jpg
USLH	University of Louisiana Lafayette	USLH254383	http://images.cyberfloralouisiana.com/images/specimensheets/uslh/0/25/43/83/USLH254383.jpg	http://sernecportal.org/imglib/sernec/USLH/USLH254/USLH254383.jpg
USLH	University of Louisiana Lafayette	USLH255590	http://images.cyberfloralouisiana.com/images/specimensheets/uslh/0/25/55/90/USLH255590.jpg	http://sernecportal.org/imglib/sernec/USLH/USLH255/USLH255590.jpg
USLH	University of Louisiana Lafayette	USLH255851	http://images.cyberfloralouisiana.com/images/specimensheets/uslh/0/25/58/51/USLH255851.jpg	http://sernecportal.org/imglib/sernec/USLH/USLH255/USLH255851.jpg
USLH	University of Louisiana Lafayette	USLH256563	http://images.cyberfloralouisiana.com/images/specimensheets/uslh/0/25/65/63/USLH256563.jpg	http://sernecportal.org/imglib/sernec/USLH/USLH256/USLH256563.jpg
USLH	University of Louisiana Lafayette	USLH257697	http://images.cyberfloralouisiana.com/images/specimensheets/uslh/0/25/76/97/USLH257697.jpg	http://sernecportal.org/imglib/sernec/USLH/USLH257/USLH257697.jpg
USMS	University of Southern Mississippi	USMS_000002278	http://www.mississippiplants.org/images/specimens/USMS_000002278/USMS_000002278.jpg	http://www.mississippiplants.org/images/specimens/USMS_000002278/USMS_000002278_l.jpg
USMS	University of Southern Mississippi	USMS_000002364	http://www.mississippiplants.org/images/specimens/USMS_000002364/USMS_000002364.jpg	http://www.mississippiplants.org/images/specimens/USMS_000002364/USMS_000002364_l.jpg
USMS	University of Southern Mississippi	USMS_000005232	http://www.mississippiplants.org/images/specimens/USMS_000005232/USMS_000005232.jpg	http://www.mississippiplants.org/images/specimens/USMS_000005232/USMS_000005232_l.jpg
USMS	University of Southern Mississippi	USMS_000006158	http://www.mississippiplants.org/images/specimens/USMS_000006158/USMS_000006158.jpg	http://www.mississippiplants.org/images/specimens/USMS_000006158/USMS_000006158_l.jpg
USMS	University of Southern Mississippi	USMS_000008151	http://www.mississippiplants.org/images/specimens/USMS_000008151/USMS_000008151.jpg	http://www.mississippiplants.org/images/specimens/USMS_000008151/USMS_000008151_l.jpg
USMS	University of Southern Mississippi	USMS_000008636	http://www.mississippiplants.org/images/specimens/USMS_000008636/USMS_000008636.jpg	http://www.mississippiplants.org/images/specimens/USMS_000008636/USMS_000008636_l.jpg
USMS	University of Southern Mississippi	USMS_000011068	http://www.mississippiplants.org/images/specimens/USMS_000011068/USMS_000011068.jpg	http://www.mississippiplants.org/images/specimens/USMS_000011068/USMS_000011068_l.jpg
USMS	University of Southern Mississippi	USMS_000011435	http://www.mississippiplants.org/images/specimens/USMS_000011435/USMS_000011435.jpg	http://www.mississippiplants.org/images/specimens/USMS_000011435/USMS_000011435_l.jpg
USMS	University of Southern Mississippi	USMS_000013328	http://www.mississippiplants.org/images/specimens/USMS_000013328/USMS_000013328.jpg	http://www.mississippiplants.org/images/specimens/USMS_000013328/USMS_000013328_l.jpg
USMS	University of Southern Mississippi	USMS_000013459	http://www.mississippiplants.org/images/specimens/USMS_000013459/USMS_000013459.jpg	http://www.mississippiplants.org/images/specimens/USMS_000013459/USMS_000013459_l.jpg
USU	Utah State University	UTC00004747	https://api.idigbio.org/v2/media/7b40a1adb608dfb509dcf4f6b92c1ece?size=fullsize	https://api.idigbio.org/v2/media/7b40a1adb608dfb509dcf4f6b92c1ece?size=webview
USU	Utah State University	UTC00254347	https://api.idigbio.org/v2/media/a32e46ccdbe385781ec542d00927d0c2?size=fullsize	https://api.idigbio.org/v2/media/a32e46ccdbe385781ec542d00927d0c2?size=webview
USU	Utah State University	UTC00024794	https://api.idigbio.org/v2/media/719bbd0dcb043d433e20be7cdcf9bdf9?size=fullsize	https://api.idigbio.org/v2/media/719bbd0dcb043d433e20be7cdcf9bdf9?size=webview
USU	Utah State University	UTC00029107	https://api.idigbio.org/v2/media/755a5f720840310f55846a6f6b5f3bb4?size=fullsize	https://api.idigbio.org/v2/media/755a5f720840310f55846a6f6b5f3bb4?size=webview
USU	Utah State University	UTC00057146	https://api.idigbio.org/v2/media/1c1f4780f2bdd147fda55141d16f576d?size=fullsize	https://api.idigbio.org/v2/media/1c1f4780f2bdd147fda55141d16f576d?size=webview
USU	Utah State University	UTC00132928	https://api.idigbio.org/v2/media/06db5b7bb5ffd781a6c3d2fa244847c9?size=fullsize	https://api.idigbio.org/v2/media/06db5b7bb5ffd781a6c3d2fa244847c9?size=webview
USU	Utah State University	UTC00106852	https://api.idigbio.org/v2/media/05017a76c4d7818e39e4d768ccd19af5?size=fullsize	https://api.idigbio.org/v2/media/05017a76c4d7818e39e4d768ccd19af5?size=webview
USU	Utah State University	UTC00151658	http://hasbrouck.asu.edu/imglib/intermt/specimens/UTC00151/UTC00151658_lg.jpg	http://hasbrouck.asu.edu/imglib/intermt/specimens/UTC00151/UTC00151658.jpg
USU	Utah State University	UTC00226164	http://hasbrouck.asu.edu/imglib/intermt/specimens/UTC00226/UTC00226164_lg.jpg	http://hasbrouck.asu.edu/imglib/intermt/specimens/UTC00226/UTC00226164.jpg
UTM	University of Tennessee at Martin	UTM00309	https://bisque.cyverse.org/image_service/image/00-nqW4jSRQrmFwSSMz8sgmHC?resize=4000&format=jpeg	https://bisque.cyverse.org/image_service/image/00-nqW4jSRQrmFwSSMz8sgmHC?resize=1250&format=jpeg
UTM	University of Tennessee at Martin	UTM00920	https://bisque.cyverse.org/image_service/image/00-9pChzA2myFgyhJooNnJyXa?resize=4000&format=jpeg	https://bisque.cyverse.org/image_service/image/00-9pChzA2myFgyhJooNnJyXa?resize=1250&format=jpeg
UTM	University of Tennessee at Martin	UTM01052	https://bisque.cyverse.org/image_service/image/00-6fpJEXkKrzrjahA7WMzTw4?resize=4000&format=jpeg	https://bisque.cyverse.org/image_service/image/00-6fpJEXkKrzrjahA7WMzTw4?resize=1250&format=jpeg
UTM	University of Tennessee at Martin	UTM01184	https://bisque.cyverse.org/image_service/image/00-RhGZVv464t4VJ49y4SSXNP?resize=4000&format=jpeg	https://bisque.cyverse.org/image_service/image/00-RhGZVv464t4VJ49y4SSXNP?resize=1250&format=jpeg
UTM	University of Tennessee at Martin	UTM01235	https://bisque.cyverse.org/image_service/image/00-9M9UFZqusXf29E9Rp7PKSN?resize=4000&format=jpeg	https://bisque.cyverse.org/image_service/image/00-9M9UFZqusXf29E9Rp7PKSN?resize=1250&format=jpeg
UTM	University of Tennessee at Martin	UTM01281	https://bisque.cyverse.org/image_service/image/00-HJGo4D7dNEcboE5HF8SW8m?resize=4000&format=jpeg	https://bisque.cyverse.org/image_service/image/00-HJGo4D7dNEcboE5HF8SW8m?resize=1250&format=jpeg
UTM	University of Tennessee at Martin	UTM01406	https://bisque.cyverse.org/image_service/image/00-Bvfv4gS8nc4fviXkzag9sn?resize=4000&format=jpeg	https://bisque.cyverse.org/image_service/image/00-Bvfv4gS8nc4fviXkzag9sn?resize=1250&format=jpeg
UTM	University of Tennessee at Martin	UTM01011	https://bisque.cyverse.org/image_service/image/00-rKY6pRNNjBw6PDAzfwC2ih?resize=4000&format=jpeg	https://bisque.cyverse.org/image_service/image/00-rKY6pRNNjBw6PDAzfwC2ih?resize=1250&format=jpeg
UTM	University of Tennessee at Martin	UTM01902	https://bisque.cyverse.org/image_service/image/00-qqpNxUQfwsWnnHg9mDDqFL?resize=4000&format=jpeg	https://bisque.cyverse.org/image_service/image/00-qqpNxUQfwsWnnHg9mDDqFL?resize=1250&format=jpeg
UTM	University of Tennessee at Martin	UTM01915	https://bisque.cyverse.org/image_service/image/00-jtxu2sr7DYWQ4tXUqcYMbn?resize=4000&format=jpeg	https://bisque.cyverse.org/image_service/image/00-jtxu2sr7DYWQ4tXUqcYMbn?resize=1250&format=jpeg
UT	University of Utah	UT0028752	https://api.idigbio.org/v2/media/e832e83e0cba6ce6329fcc44aa7a5503?size=fullsize	https://api.idigbio.org/v2/media/e832e83e0cba6ce6329fcc44aa7a5503?size=webview
UT	University of Utah	UT0051534	https://api.idigbio.org/v2/media/8b2e713c11813447b9a18dd0976bfddf?size=fullsize	https://api.idigbio.org/v2/media/8b2e713c11813447b9a18dd0976bfddf?size=webview
UT	University of Utah	UT0078893	https://api.idigbio.org/v2/media/1ce051aeb512cc3f9d240423c1e2e2c4?size=fullsize	https://api.idigbio.org/v2/media/1ce051aeb512cc3f9d240423c1e2e2c4?size=webview
UT	University of Utah	UT0085585	https://api.idigbio.org/v2/media/11c6313a4e5e9dbfce11e4727f79c362?size=fullsize	https://api.idigbio.org/v2/media/11c6313a4e5e9dbfce11e4727f79c362?size=webview
UT	University of Utah	UT0113897	https://api.idigbio.org/v2/media/c9941aab2ea0f03ffbcbff6a1146e79a?size=fullsize	https://api.idigbio.org/v2/media/c9941aab2ea0f03ffbcbff6a1146e79a?size=webview
UT	University of Utah	UT0091470	https://api.idigbio.org/v2/media/8d72ff7b409246ebfe3e624951206265?size=fullsize	https://api.idigbio.org/v2/media/8d72ff7b409246ebfe3e624951206265?size=webview
UT	University of Utah	UT0090034	https://api.idigbio.org/v2/media/ea9bd5bd1e61d6a1ffb01c95d2f4fad2?size=fullsize	https://api.idigbio.org/v2/media/ea9bd5bd1e61d6a1ffb01c95d2f4fad2?size=webview
UT	University of Utah	UT0116782	https://api.idigbio.org/v2/media/505c81abcb51db68608f312d85c8017e?size=fullsize	https://api.idigbio.org/v2/media/505c81abcb51db68608f312d85c8017e?size=webview
UT	University of Utah	UT0124335	https://api.idigbio.org/v2/media/4fd4f23f5c82135ebb1244b4e7da1315?size=fullsize	https://api.idigbio.org/v2/media/4fd4f23f5c82135ebb1244b4e7da1315?size=webview
UT	University of Utah	UT0009766	https://api.idigbio.org/v2/media/6a8cada99135245b9882f924da7d5b4f?size=fullsize	https://api.idigbio.org/v2/media/6a8cada99135245b9882f924da7d5b4f?size=webview
UWFP	University of West Florida	UWFP008605	https://bisque.cyverse.org/image_service/image/00-weS47zV9tn5UsF4vt9RAfZ?resize=4000&format=jpeg	https://bisque.cyverse.org/image_service/image/00-weS47zV9tn5UsF4vt9RAfZ?resize=1250&format=jpeg
UWFP	University of West Florida	UWFP008824	https://bisque.cyverse.org/image_service/image/00-pcHafbfqyz9dpTPQoJXRM7?resize=4000&format=jpeg	https://bisque.cyverse.org/image_service/image/00-pcHafbfqyz9dpTPQoJXRM7?resize=1250&format=jpeg
UWFP	University of West Florida	UWFP010242	https://bisque.cyverse.org/image_service/image/00-YTeRf4Dqw7yBpaLpXBKqmH?resize=4000&format=jpeg	https://bisque.cyverse.org/image_service/image/00-YTeRf4Dqw7yBpaLpXBKqmH?resize=1250&format=jpeg
UWFP	University of West Florida	UWFP014152	https://bisque.cyverse.org/image_service/image/00-dQwLECJjTtZKnGqLAGJ5mP?resize=4000&format=jpeg	https://bisque.cyverse.org/image_service/image/00-dQwLECJjTtZKnGqLAGJ5mP?resize=1250&format=jpeg
UWFP	University of West Florida	UWFP016058	https://bisque.cyverse.org/image_service/image/00-WmzwjzbtAMNJfqnBUcWxfC?resize=4000&format=jpeg	https://bisque.cyverse.org/image_service/image/00-WmzwjzbtAMNJfqnBUcWxfC?resize=1250&format=jpeg
UWFP	University of West Florida	UWFP017269	https://bisque.cyverse.org/image_service/image/00-atMk8aTyyf6VzS92xAt3HN?resize=4000&format=jpeg	https://bisque.cyverse.org/image_service/image/00-atMk8aTyyf6VzS92xAt3HN?resize=1250&format=jpeg
UWFP	University of West Florida	UWFP018405	https://bisque.cyverse.org/image_service/image/00-yUDCvmETWsHaMhdCwjGfwR?resize=4000&format=jpeg	https://bisque.cyverse.org/image_service/image/00-yUDCvmETWsHaMhdCwjGfwR?resize=1250&format=jpeg
UWFP	University of West Florida	UWFP019875	https://bisque.cyverse.org/image_service/image/00-U2Wry8RPbPB9EVSAomzfGU?resize=4000&format=jpeg	https://bisque.cyverse.org/image_service/image/00-U2Wry8RPbPB9EVSAomzfGU?resize=1250&format=jpeg
UWFP	University of West Florida	UWFP020657	https://bisque.cyverse.org/image_service/image/00-ncvuTEqf6smVxhPyJkNrPX?resize=4000&format=jpeg	https://bisque.cyverse.org/image_service/image/00-ncvuTEqf6smVxhPyJkNrPX?resize=1250&format=jpeg
UWFP	University of West Florida	UWFP021015	https://bisque.cyverse.org/image_service/image/00-JUgbkUAZSdBxzK4buEiXWS?resize=4000&format=jpeg	https://bisque.cyverse.org/image_service/image/00-JUgbkUAZSdBxzK4buEiXWS?resize=1250&format=jpeg
UWL	University of Wisconsin-La Crosse	UWL0006636	http://storage.idigbio.org/uwl/aquatic/UWL0006/UWL0006636_lg.jpg	http://storage.idigbio.org/uwl/aquatic/UWL0006/UWL0006636.JPG
UWL	University of Wisconsin-La Crosse	UWL0007493	http://storage.idigbio.org/uwl/aquatic/UWL0007/UWL0007493_lg.jpg	http://storage.idigbio.org/uwl/aquatic/UWL0007/UWL0007493.JPG
UWL	University of Wisconsin-La Crosse	UWL0007350	http://storage.idigbio.org/uwl/aquatic/UWL0007/UWL0007350_lg.jpg	http://storage.idigbio.org/uwl/aquatic/UWL0007/UWL0007350.JPG
UWL	University of Wisconsin-La Crosse	UWL0007336	http://storage.idigbio.org/uwl/aquatic/UWL0007/UWL0007336_lg.jpg	http://storage.idigbio.org/uwl/aquatic/UWL0007/UWL0007336.JPG
UWL	University of Wisconsin-La Crosse	UWL0001125	http://storage.idigbio.org/uwl/aquatic/UWL0001/UWL0001125_lg.jpg	http://storage.idigbio.org/uwl/aquatic/UWL0001/UWL0001125.JPG
UWL	University of Wisconsin-La Crosse	UWL0001955	http://storage.idigbio.org/uwl/aquatic/UWL0001/UWL0001955_lg.jpg	http://storage.idigbio.org/uwl/aquatic/UWL0001/UWL0001955.JPG
UWL	University of Wisconsin-La Crosse	UWL0002617	https://api.idigbio.org/v2/media/cb691d3ae6d9491dc476835da95f6e37?size=fullsize	https://api.idigbio.org/v2/media/cb691d3ae6d9491dc476835da95f6e37?size=webview
UWL	University of Wisconsin-La Crosse	UWL0003677	https://api.idigbio.org/v2/media/f6d6f62cffa24102b4ab26bb9e9e0cab?size=fullsize	https://api.idigbio.org/v2/media/f6d6f62cffa24102b4ab26bb9e9e0cab?size=webview
UWL	University of Wisconsin-La Crosse	UWL0004807	http://storage.idigbio.org/uwl/aquatic/UWL0004/UWL0004807_lg.jpg	http://storage.idigbio.org/uwl/aquatic/UWL0004/UWL0004807.JPG
UWL	University of Wisconsin-La Crosse	UWL0004556	http://storage.idigbio.org/uwl/aquatic/UWL0004/UWL0004556_lg.jpg	http://storage.idigbio.org/uwl/aquatic/UWL0004/UWL0004556.JPG
UWSP	University of Wisconsin-Stevens Point	UWSP142174	http://storage.idigbio.org/uwsp/aquatic/UWSP142/UWSP142174.jpg	http://storage.idigbio.org/uwsp/aquatic/UWSP142/UWSP142174.jpg
UWSP	University of Wisconsin-Stevens Point	UWSP143593	http://storage.idigbio.org/uwsp/aquatic/UWSP143/UWSP143593_lg.jpg	http://storage.idigbio.org/uwsp/aquatic/UWSP143/UWSP143593.jpg
UWSP	University of Wisconsin-Stevens Point	UWSP148008	http://storage.idigbio.org/uwsp/aquatic/UWSP148/UWSP148008_lg.jpg	http://storage.idigbio.org/uwsp/aquatic/UWSP148/UWSP148008.jpg
UWSP	University of Wisconsin-Stevens Point	UWSP150831	http://storage.idigbio.org/uwsp/aquatic/UWSP150/UWSP150831_lg.jpg	http://storage.idigbio.org/uwsp/aquatic/UWSP150/UWSP150831.jpg
UWSP	University of Wisconsin-Stevens Point	UWSP001449	http://storage.idigbio.org/uwsp/aquatic/UWSP001/UWSP001449.jpg	http://storage.idigbio.org/uwsp/aquatic/UWSP001/UWSP001449.jpg
UWSP	University of Wisconsin-Stevens Point	UWSP117586	http://storage.idigbio.org/uwsp/aquatic/UWSP117/UWSP117586_lg.jpg	http://storage.idigbio.org/uwsp/aquatic/UWSP117/UWSP117586.jpg
UWSP	University of Wisconsin-Stevens Point	UWSP056205	http://storage.idigbio.org/uwsp/aquatic/UWSP056/UWSP056205_lg.jpg	http://storage.idigbio.org/uwsp/aquatic/UWSP056/UWSP056205.jpg
UWSP	University of Wisconsin-Stevens Point	UWSP078606	http://storage.idigbio.org/uwsp/aquatic/UWSP078/UWSP078606_lg.jpg	http://storage.idigbio.org/uwsp/aquatic/UWSP078/UWSP078606.jpg
UWSP	University of Wisconsin-Stevens Point	UWSP-V-0012240	https://api.idigbio.org/v2/media/b86fd3c20d382b56377c8efbb29b84ff?size=fullsize	https://api.idigbio.org/v2/media/b86fd3c20d382b56377c8efbb29b84ff?size=webview
UWSP	University of Wisconsin-Stevens Point	UWSP-V-0012653	https://api.idigbio.org/v2/media/41be39051fbf8951481bb3d303af46f6?size=fullsize	https://api.idigbio.org/v2/media/41be39051fbf8951481bb3d303af46f6?size=webview
VCU	Virginia Commonwealth University	VCU-0013253	https://bisque.cyverse.org/image_service/image/00-7YKbHX9HLEY3nVXRfwxmaB/resize:4000/format:jpeg	https://bisque.cyverse.org/image_service/image/00-7YKbHX9HLEY3nVXRfwxmaB/resize:1250/format:jpeg
VCU	Virginia Commonwealth University	VCU-0005161	https://bisque.cyverse.org/image_service/image/00-k9uWCVFGzLeXGx9QeWEWRU/resize:4000/format:jpeg	https://bisque.cyverse.org/image_service/image/00-k9uWCVFGzLeXGx9QeWEWRU/resize:1250/format:jpeg
VCU	Virginia Commonwealth University	VCU-0008351	https://bisque.cyverse.org/image_service/image/00-BjVG6kajBhwGcV5YiuUmUj/resize:4000/format:jpeg	https://bisque.cyverse.org/image_service/image/00-BjVG6kajBhwGcV5YiuUmUj/resize:1250/format:jpeg
VCU	Virginia Commonwealth University	VCU-0008385	https://bisque.cyverse.org/image_service/image/00-y8kUNCGDTsyBostqR7NPQ/resize:4000/format:jpeg	https://bisque.cyverse.org/image_service/image/00-y8kUNCGDTsyBostqR7NPQ/resize:1250/format:jpeg
VCU	Virginia Commonwealth University	VCU-0008158	https://bisque.cyverse.org/image_service/image/00-YfmHqeBLQsNPpUR9mBGedG/resize:4000/format:jpeg	https://bisque.cyverse.org/image_service/image/00-YfmHqeBLQsNPpUR9mBGedG/resize:1250/format:jpeg
VCU	Virginia Commonwealth University	VCU-0010217	https://bisque.cyverse.org/image_service/image/00-vkeu8U3WDiLUkPrGrzUDXY/resize:4000/format:jpeg	https://bisque.cyverse.org/image_service/image/00-vkeu8U3WDiLUkPrGrzUDXY/resize:1250/format:jpeg
VCU	Virginia Commonwealth University	VCU-0011263	https://bisque.cyverse.org/image_service/image/00-nQ9nqWkwnpTCD2h24SvwQS/resize:4000/format:jpeg	https://bisque.cyverse.org/image_service/image/00-nQ9nqWkwnpTCD2h24SvwQS/resize:1250/format:jpeg
VCU	Virginia Commonwealth University	VCU-0015497	https://bisque.cyverse.org/image_service/image/00-mmGy7ijJ5botnNxmg6dZkj/resize:4000/format:jpeg	https://bisque.cyverse.org/image_service/image/00-mmGy7ijJ5botnNxmg6dZkj/resize:1250/format:jpeg
VCU	Virginia Commonwealth University	VCU-0015238	https://bisque.cyverse.org/image_service/image/00-9YvnyErcGdUaCKjWHCXCa3/resize:4000/format:jpeg	https://bisque.cyverse.org/image_service/image/00-9YvnyErcGdUaCKjWHCXCa3/resize:1250/format:jpeg
VCU	Virginia Commonwealth University	VCU-0013652	https://bisque.cyverse.org/image_service/image/00-qVZhBQrfFLPXRUDJiBzgtG/resize:4000/format:jpeg	https://bisque.cyverse.org/image_service/image/00-qVZhBQrfFLPXRUDJiBzgtG/resize:1250/format:jpeg
VDB	Vanderbilt University	BRIT323304	https://bisque.cyverse.org/image_service/image/00-pZVxG2ew2vDLKAK4ACL7TZ/resize:4000/format:jpeg	https://bisque.cyverse.org/image_service/image/00-pZVxG2ew2vDLKAK4ACL7TZ/resize:1250/format:jpeg
VDB	Vanderbilt University	BRIT212964	https://bisque.cyverse.org/image_service/image/00-AUXvk9tLU9bKAbELV7BhuF/resize:4000/format:jpeg	https://bisque.cyverse.org/image_service/image/00-AUXvk9tLU9bKAbELV7BhuF/resize:1250/format:jpeg
VDB	Vanderbilt University	BRIT234496	https://bisque.cyverse.org/image_service/image/00-LrBKKktPdZyUXnjMFoUn8G/resize:4000/format:jpeg	https://bisque.cyverse.org/image_service/image/00-LrBKKktPdZyUXnjMFoUn8G/resize:1250/format:jpeg
VDB	Vanderbilt University	BRIT235611	https://bisque.cyverse.org/image_service/image/00-DijDHPcdK9P3Wn57XLoPGL/resize:4000/format:jpeg	https://bisque.cyverse.org/image_service/image/00-DijDHPcdK9P3Wn57XLoPGL/resize:1250/format:jpeg
VDB	Vanderbilt University	BRIT252156	https://bisque.cyverse.org/image_service/image/00-696qPox5tgAYXecXbwbgNL/resize:4000/format:jpeg	https://bisque.cyverse.org/image_service/image/00-696qPox5tgAYXecXbwbgNL/resize:1250/format:jpeg
VDB	Vanderbilt University	BRIT258693	https://bisque.cyverse.org/image_service/image/00-ig5hP3W6nSYMZ7WmmDS4GG/resize:4000/format:jpeg	https://bisque.cyverse.org/image_service/image/00-ig5hP3W6nSYMZ7WmmDS4GG/resize:1250/format:jpeg
VDB	Vanderbilt University	BRIT247308	https://bisque.cyverse.org/image_service/image/00-At8GQDMwq2StmK7wjUybaW/resize:4000/format:jpeg	https://bisque.cyverse.org/image_service/image/00-At8GQDMwq2StmK7wjUybaW/resize:1250/format:jpeg
VDB	Vanderbilt University	BRIT176230	https://bisque.cyverse.org/image_service/image/00-JMhiE223WoPDqVdmTTP7pQ/resize:4000/format:jpeg	https://bisque.cyverse.org/image_service/image/00-JMhiE223WoPDqVdmTTP7pQ/resize:1250/format:jpeg
VDB	Vanderbilt University	BRIT172870	https://bisque.cyverse.org/image_service/image/00-SQW66bzaxvGFeRos9hLTQT/resize:4000/format:jpeg	https://bisque.cyverse.org/image_service/image/00-SQW66bzaxvGFeRos9hLTQT/resize:1250/format:jpeg
VDB	Vanderbilt University	BRIT103575	https://bisque.cyverse.org/image_service/image/00-imEeN8qifMCtPpZYrGvR6V/resize:4000/format:jpeg	https://bisque.cyverse.org/image_service/image/00-imEeN8qifMCtPpZYrGvR6V/resize:1250/format:jpeg
VPI	Virginia Polytechnic Institute and State University	VPI-V-0018322	https://bisque.cyverse.org/image_service/image/00-2iDYS96pzSG7SnGWXd4HRn?resize=4000&format=jpeg	https://bisque.cyverse.org/image_service/image/00-2iDYS96pzSG7SnGWXd4HRn?resize=1250&format=jpeg
VPI	Virginia Polytechnic Institute and State University	VPI-V-0020345	https://bisque.cyverse.org/image_service/image/00-ohGRZfzXZwxTF7K9EyQ8n4?resize=4000&format=jpeg	https://bisque.cyverse.org/image_service/image/00-ohGRZfzXZwxTF7K9EyQ8n4?resize=1250&format=jpeg
VPI	Virginia Polytechnic Institute and State University	VPI-V-0001542	https://bisque.cyverse.org/image_service/image/00-JHN3NAXqsaqfhdeX6TZWj3?resize=4000&format=jpeg	https://bisque.cyverse.org/image_service/image/00-JHN3NAXqsaqfhdeX6TZWj3?resize=1250&format=jpeg
VPI	Virginia Polytechnic Institute and State University	VPI-V-0002662	https://bisque.cyverse.org/image_service/image/00-47rQ8QZqgUKaYXAbaDAyCM?resize=4000&format=jpeg	https://bisque.cyverse.org/image_service/image/00-47rQ8QZqgUKaYXAbaDAyCM?resize=1250&format=jpeg
VPI	Virginia Polytechnic Institute and State University	VPI-V-0003668	https://bisque.cyverse.org/image_service/image/00-4HLm9mfcnfyVfgrkkPvRnn?resize=4000&format=jpeg	https://bisque.cyverse.org/image_service/image/00-4HLm9mfcnfyVfgrkkPvRnn?resize=1250&format=jpeg
VPI	Virginia Polytechnic Institute and State University	VPI-V-0004546	https://bisque.cyverse.org/image_service/image/00-yop6s7TqvmgJSwmYawA6x?resize=4000&format=jpeg	https://bisque.cyverse.org/image_service/image/00-yop6s7TqvmgJSwmYawA6x?resize=1250&format=jpeg
VPI	Virginia Polytechnic Institute and State University	VPI-V-0009967	https://bisque.cyverse.org/image_service/image/00-npbAMRndSXrFsxg6nZguj6?resize=4000&format=jpeg	https://bisque.cyverse.org/image_service/image/00-npbAMRndSXrFsxg6nZguj6?resize=1250&format=jpeg
VPI	Virginia Polytechnic Institute and State University	VPI-V-0011637	https://bisque.cyverse.org/image_service/image/00-GHLMpyQ9joUFwSjGoh5nbR?resize=4000&format=jpeg	https://bisque.cyverse.org/image_service/image/00-GHLMpyQ9joUFwSjGoh5nbR?resize=1250&format=jpeg
VPI	Virginia Polytechnic Institute and State University	VPI-V-0015261	https://bisque.cyverse.org/image_service/image/00-RzzaFCGZZYJtm4nM932dBF?resize=4000&format=jpeg	https://bisque.cyverse.org/image_service/image/00-RzzaFCGZZYJtm4nM932dBF?resize=1250&format=jpeg
VPI	Virginia Polytechnic Institute and State University	VPI-V-0016429	https://bisque.cyverse.org/image_service/image/00-iNmSYDtVWSBmq8eoQiAhUd?resize=4000&format=jpeg	https://bisque.cyverse.org/image_service/image/00-iNmSYDtVWSBmq8eoQiAhUd?resize=1250&format=jpeg
VT	University of Vermont	UVMVT206351	http://storage.idigbio.org/vt/vplants/UVMVT206/UVMVT206351_lg.jpg	http://storage.idigbio.org/vt/vplants/UVMVT206/UVMVT206351.jpg
VT	University of Vermont	UVMVT211902	http://storage.idigbio.org/vt/vplants/UVMVT211/UVMVT211902_lg.jpg	http://storage.idigbio.org/vt/vplants/UVMVT211/UVMVT211902.jpg
VT	University of Vermont	UVMVT223424	http://storage.idigbio.org/vt/vplants/UVMVT223/UVMVT223424_lg.jpg	http://storage.idigbio.org/vt/vplants/UVMVT223/UVMVT223424.jpg
VT	University of Vermont	UVMVT268253	http://storage.idigbio.org/vt/vplants/UVMVT268/UVMVT268253_lg.jpg	http://storage.idigbio.org/vt/vplants/UVMVT268/UVMVT268253.jpg
VT	University of Vermont	UVMVT287635	http://storage.idigbio.org/vt/vplants/UVMVT287/UVMVT287635_lg.jpg	http://storage.idigbio.org/vt/vplants/UVMVT287/UVMVT287635.jpg
VT	University of Vermont	UVMVT112493	http://storage.idigbio.org/vt/vplants/UVMVT112/UVMVT112493_lg.jpg	http://storage.idigbio.org/vt/vplants/UVMVT112/UVMVT112493.jpg
VT	University of Vermont	UVMVT121020	http://storage.idigbio.org/vt/vplants/UVMVT121/UVMVT121020_lg.jpg	http://storage.idigbio.org/vt/vplants/UVMVT121/UVMVT121020.jpg
VT	University of Vermont	UVMVT135067	http://storage.idigbio.org/vt/vplants/UVMVT135/UVMVT135067_lg.jpg	http://storage.idigbio.org/vt/vplants/UVMVT135/UVMVT135067.jpg
VT	University of Vermont	UVMVT162887	http://storage.idigbio.org/vt/vplants/UVMVT162/UVMVT162887_lg.jpg	http://storage.idigbio.org/vt/vplants/UVMVT162/UVMVT162887.jpg
VT	University of Vermont	UVMVT166926	http://storage.idigbio.org/vt/vplants/UVMVT166/UVMVT166926_lg.jpg	http://storage.idigbio.org/vt/vplants/UVMVT166/UVMVT166926.jpg
WCUH	Western Carolina University	WCUH0016488	https://bisque.cyverse.org/image_service/image/00-xE6ci76vu7gHjBoizYStWC?resize=4000&format=jpeg	https://bisque.cyverse.org/image_service/image/00-xE6ci76vu7gHjBoizYStWC?resize=1250&format=jpeg
WCUH	Western Carolina University	WCUH0019137	https://bisque.cyverse.org/image_service/image/00-xxmHc3gAXgKStxf5dTjn59?resize=4000&format=jpeg	https://bisque.cyverse.org/image_service/image/00-xxmHc3gAXgKStxf5dTjn59?resize=1250&format=jpeg
WCUH	Western Carolina University	WCUH0019280	https://bisque.cyverse.org/image_service/image/00-KcyTkCv64prnod9KH8Shdg?resize=4000&format=jpeg	https://bisque.cyverse.org/image_service/image/00-KcyTkCv64prnod9KH8Shdg?resize=1250&format=jpeg
WCUH	Western Carolina University	WCUH0020583	https://bisque.cyverse.org/image_service/image/00-dHu4fCMvM9MdwzRUyEeV9m?resize=4000&format=jpeg	https://bisque.cyverse.org/image_service/image/00-dHu4fCMvM9MdwzRUyEeV9m?resize=1250&format=jpeg
WCUH	Western Carolina University	WCUH0021293	https://bisque.cyverse.org/image_service/image/00-Arm9fLBUiLkA9NP2ZeUJx3?resize=4000&format=jpeg	https://bisque.cyverse.org/image_service/image/00-Arm9fLBUiLkA9NP2ZeUJx3?resize=1250&format=jpeg
WCUH	Western Carolina University	WCUH0022260	https://bisque.cyverse.org/image_service/image/00-gs6qcpi7Bdi8fcu2EqvwFc?resize=4000&format=jpeg	https://bisque.cyverse.org/image_service/image/00-gs6qcpi7Bdi8fcu2EqvwFc?resize=1250&format=jpeg
WCUH	Western Carolina University	WCUH0008568	https://bisque.cyverse.org/image_service/image/00-hHGbeK2fjrhz9cNuCEgLDB/resize:4000/format:jpeg	https://bisque.cyverse.org/image_service/image/00-hHGbeK2fjrhz9cNuCEgLDB/resize:1250/format:jpeg
WCUH	Western Carolina University	WCUH0008770	https://bisque.cyverse.org/image_service/image/00-92zo8Fw2SzXrXshoJqCAVn/resize:4000/format:jpeg	https://bisque.cyverse.org/image_service/image/00-92zo8Fw2SzXrXshoJqCAVn/resize:1250/format:jpeg
WCUH	Western Carolina University	WCUH0012768	https://bisque.cyverse.org/image_service/image/00-ZJjjd4e8vCYs5cXjjBDvoc?resize=4000&format=jpeg	https://bisque.cyverse.org/image_service/image/00-ZJjjd4e8vCYs5cXjjBDvoc?resize=1250&format=jpeg
WCUH	Western Carolina University	WCUH0002622	https://bisque.cyverse.org/image_service/image/00-RvRvJznBTzFwmWNKRZbENm?resize=4000&format=jpeg	https://bisque.cyverse.org/image_service/image/00-RvRvJznBTzFwmWNKRZbENm?resize=1250&format=jpeg
WEWO	Weymouth Woods Sandhills Nature Preserve	WEWO0001109	https://bisque.cyverse.org/image_service/image/00-GQweyu7SUajHTUqphH3Vtk/resize:4000/format:jpeg	https://bisque.cyverse.org/image_service/image/00-GQweyu7SUajHTUqphH3Vtk/resize:1250/format:jpeg
WEWO	Weymouth Woods Sandhills Nature Preserve	WEWO0001640	https://bisque.cyverse.org/image_service/image/00-TdWTStiCe7QoGqAKtyUxeU/resize:4000/format:jpeg	https://bisque.cyverse.org/image_service/image/00-TdWTStiCe7QoGqAKtyUxeU/resize:1250/format:jpeg
WEWO	Weymouth Woods Sandhills Nature Preserve	WEWO0000671	https://bisque.cyverse.org/image_service/image/00-EggKNRnyp3vHqBAhG97EXT/resize:4000/format:jpeg	https://bisque.cyverse.org/image_service/image/00-EggKNRnyp3vHqBAhG97EXT/resize:1250/format:jpeg
WEWO	Weymouth Woods Sandhills Nature Preserve	WEWO0000898	https://bisque.cyverse.org/image_service/image/00-JAJke5qvoT3cbWrHvwEE2g/resize:4000/format:jpeg	https://bisque.cyverse.org/image_service/image/00-JAJke5qvoT3cbWrHvwEE2g/resize:1250/format:jpeg
WEWO	Weymouth Woods Sandhills Nature Preserve	WEWO0000646	https://bisque.cyverse.org/image_service/image/00-cDuTUFzNtHSYpYX7vQHppd/resize:4000/format:jpeg	https://bisque.cyverse.org/image_service/image/00-cDuTUFzNtHSYpYX7vQHppd/resize:1250/format:jpeg
WEWO	Weymouth Woods Sandhills Nature Preserve	WEWO0000480	https://bisque.cyverse.org/image_service/image/00-o3js35bvaCYuBdHuWCWcSP/resize:4000/format:jpeg	https://bisque.cyverse.org/image_service/image/00-o3js35bvaCYuBdHuWCWcSP/resize:1250/format:jpeg
WEWO	Weymouth Woods Sandhills Nature Preserve	WEWO0001296	https://bisque.cyverse.org/image_service/image/00-Pgn7aMbdxnk995BfpX2zde/resize:4000/format:jpeg	https://bisque.cyverse.org/image_service/image/00-Pgn7aMbdxnk995BfpX2zde/resize:1250/format:jpeg
WEWO	Weymouth Woods Sandhills Nature Preserve	WEWO0000848	https://bisque.cyverse.org/image_service/image/00-AHZDXpDu9j79Tu3QByQDPU/resize:4000/format:jpeg	https://bisque.cyverse.org/image_service/image/00-AHZDXpDu9j79Tu3QByQDPU/resize:1250/format:jpeg
WEWO	Weymouth Woods Sandhills Nature Preserve	WEWO0000510	https://bisque.cyverse.org/image_service/image/00-szxwwdXvkyfHx75y6enVhe/resize:4000/format:jpeg	https://bisque.cyverse.org/image_service/image/00-szxwwdXvkyfHx75y6enVhe/resize:1250/format:jpeg
WEWO	Weymouth Woods Sandhills Nature Preserve	WEWO0001310	https://bisque.cyverse.org/image_service/image/00-oHAssUfoiDpu87aaFK7LWS/resize:4000/format:jpeg	https://bisque.cyverse.org/image_service/image/00-oHAssUfoiDpu87aaFK7LWS/resize:1250/format:jpeg
WFU	Wake Forest University	WFU000032	https://bisque.cyverse.org/image_service/image/00-Hh6YwF4wStptAKMYUWui6j?resize=4000&format=jpeg	https://bisque.cyverse.org/image_service/image/00-Hh6YwF4wStptAKMYUWui6j?resize=1250&format=jpeg
WFU	Wake Forest University	WFU000064	https://bisque.cyverse.org/image_service/image/00-gfi5ApEqcj5NnLtoS22DFD?resize=4000&format=jpeg	https://bisque.cyverse.org/image_service/image/00-gfi5ApEqcj5NnLtoS22DFD?resize=1250&format=jpeg
WFU	Wake Forest University	WFU000067	https://bisque.cyverse.org/image_service/image/00-mwwDwza4KwGt8etgwUNWVB?resize=4000&format=jpeg	https://bisque.cyverse.org/image_service/image/00-mwwDwza4KwGt8etgwUNWVB?resize=1250&format=jpeg
WFU	Wake Forest University	WFU000075	https://bisque.cyverse.org/image_service/image/00-FdCYCruFUFEFecRiWqKUBJ?resize=4000&format=jpeg	https://bisque.cyverse.org/image_service/image/00-FdCYCruFUFEFecRiWqKUBJ?resize=1250&format=jpeg
WFU	Wake Forest University	WFU000078	https://bisque.cyverse.org/image_service/image/00-foBtyyQCPA5ZZ2m7p2ac6g?resize=4000&format=jpeg	https://bisque.cyverse.org/image_service/image/00-foBtyyQCPA5ZZ2m7p2ac6g?resize=1250&format=jpeg
WFU	Wake Forest University	WFU000089	https://bisque.cyverse.org/image_service/image/00-5nvmWKGPRj2MnCWXNBEbQK?resize=4000&format=jpeg	https://bisque.cyverse.org/image_service/image/00-5nvmWKGPRj2MnCWXNBEbQK?resize=1250&format=jpeg
WFU	Wake Forest University	WFU000090	https://bisque.cyverse.org/image_service/image/00-GJPKWgNM4kB6MpTWkh4vug?resize=4000&format=jpeg	https://bisque.cyverse.org/image_service/image/00-GJPKWgNM4kB6MpTWkh4vug?resize=1250&format=jpeg
WFU	Wake Forest University	WFU000100	https://bisque.cyverse.org/image_service/image/00-w3Xx8HXH7acg7JEDUenZEQ?resize=4000&format=jpeg	https://bisque.cyverse.org/image_service/image/00-w3Xx8HXH7acg7JEDUenZEQ?resize=1250&format=jpeg
WFU	Wake Forest University	WFU000115	https://bisque.cyverse.org/image_service/image/00-qswRzTwnhtZD6mXmjKC8QM?resize=4000&format=jpeg	https://bisque.cyverse.org/image_service/image/00-qswRzTwnhtZD6mXmjKC8QM?resize=1250&format=jpeg
WFU	Wake Forest University	WFU000013	https://bisque.cyverse.org/image_service/image/00-ge3W9EniHNL9r2HLBvCLMf?resize=4000&format=jpeg	https://bisque.cyverse.org/image_service/image/00-ge3W9EniHNL9r2HLBvCLMf?resize=1250&format=jpeg
WGC	University of West Georgia	WGC01558	https://bisque.cyverse.org/image_service/image/00-LaB2VzuA8aTmGfNkrVtb2V?resize=4000&format=jpeg	https://bisque.cyverse.org/image_service/image/00-LaB2VzuA8aTmGfNkrVtb2V?resize=1250&format=jpeg
WGC	University of West Georgia	WGC01333	https://bisque.cyverse.org/image_service/image/00-X4NyeKQH2QSDHiu5Y2QQtT?resize=4000&format=jpeg	https://bisque.cyverse.org/image_service/image/00-X4NyeKQH2QSDHiu5Y2QQtT?resize=1250&format=jpeg
WGC	University of West Georgia	WGC02133	https://bisque.cyverse.org/image_service/image/00-Evddcg76LdVvwKUtARYEmS?resize=4000&format=jpeg	https://bisque.cyverse.org/image_service/image/00-Evddcg76LdVvwKUtARYEmS?resize=1250&format=jpeg
WGC	University of West Georgia	WGC02174	https://bisque.cyverse.org/image_service/image/00-FQnhfXBfR8NPhwoCtnS4X3?resize=4000&format=jpeg	https://bisque.cyverse.org/image_service/image/00-FQnhfXBfR8NPhwoCtnS4X3?resize=1250&format=jpeg
WGC	University of West Georgia	WGC03582	https://bisque.cyverse.org/image_service/image/00-busXd7pKHjmxE2JEQKXDSU?resize=4000&format=jpeg	https://bisque.cyverse.org/image_service/image/00-busXd7pKHjmxE2JEQKXDSU?resize=1250&format=jpeg
WGC	University of West Georgia	WGC03399	https://bisque.cyverse.org/image_service/image/00-fBGCZqhR4QhrPsK28gpDWH?resize=4000&format=jpeg	https://bisque.cyverse.org/image_service/image/00-fBGCZqhR4QhrPsK28gpDWH?resize=1250&format=jpeg
WGC	University of West Georgia	WGC00027	https://bisque.cyverse.org/image_service/image/00-nc2bXEdZi3dGEfhXA4cYNY?resize=4000&format=jpeg	https://bisque.cyverse.org/image_service/image/00-nc2bXEdZi3dGEfhXA4cYNY?resize=1250&format=jpeg
WINU	Winthrop University	WINU0000619	https://bisque.cyverse.org/image_service/image/00-dcmzpJprmoNyGWwyfZSiNe/resize:4000/format:jpeg	https://bisque.cyverse.org/image_service/image/00-dcmzpJprmoNyGWwyfZSiNe/resize:1250/format:jpeg
WINU	Winthrop University	WINU0000707	https://bisque.cyverse.org/image_service/image/00-vnXsf3x4zRZ3vRV3tiJwVh/resize:4000/format:jpeg	https://bisque.cyverse.org/image_service/image/00-vnXsf3x4zRZ3vRV3tiJwVh/resize:1250/format:jpeg
WINU	Winthrop University	WINU0000772	https://bisque.cyverse.org/image_service/image/00-4aXQituLTbU9DmUgvEgrR8/resize:4000/format:jpeg	https://bisque.cyverse.org/image_service/image/00-4aXQituLTbU9DmUgvEgrR8/resize:1250/format:jpeg
WINU	Winthrop University	WINU0000733	https://bisque.cyverse.org/image_service/image/00-nninbWKeUKuwzzYceSkgPE/resize:4000/format:jpeg	https://bisque.cyverse.org/image_service/image/00-nninbWKeUKuwzzYceSkgPE/resize:1250/format:jpeg
WINU	Winthrop University	WINU0001195	https://bisque.cyverse.org/image_service/image/00-Z2vZCHMMWmPq2iEwo5QtTb/resize:4000/format:jpeg	https://bisque.cyverse.org/image_service/image/00-Z2vZCHMMWmPq2iEwo5QtTb/resize:1250/format:jpeg
WINU	Winthrop University	WINU0001175	https://bisque.cyverse.org/image_service/image/00-Yrmru5pNxmEFzi4ZGXLXXd/resize:4000/format:jpeg	https://bisque.cyverse.org/image_service/image/00-Yrmru5pNxmEFzi4ZGXLXXd/resize:1250/format:jpeg
WINU	Winthrop University	WINU0001251	https://bisque.cyverse.org/image_service/image/00-uAfwF9KDgZuNDoKRCUhfzG/resize:4000/format:jpeg	https://bisque.cyverse.org/image_service/image/00-uAfwF9KDgZuNDoKRCUhfzG/resize:1250/format:jpeg
WINU	Winthrop University	WINU0001346	https://bisque.cyverse.org/image_service/image/00-QCNvW9RaCcsbe8AfCmLUJL/resize:4000/format:jpeg	https://bisque.cyverse.org/image_service/image/00-QCNvW9RaCcsbe8AfCmLUJL/resize:1250/format:jpeg
WINU	Winthrop University	WINU0001332	https://bisque.cyverse.org/image_service/image/00-qjKiH89YKfLQUhgqkYrWkD/resize:4000/format:jpeg	https://bisque.cyverse.org/image_service/image/00-qjKiH89YKfLQUhgqkYrWkD/resize:1250/format:jpeg
WINU	Winthrop University	WINU0001650	https://bisque.cyverse.org/image_service/image/00-nKFnSTchjaQT3xm2VpEsu8/resize:4000/format:jpeg	https://bisque.cyverse.org/image_service/image/00-nKFnSTchjaQT3xm2VpEsu8/resize:1250/format:jpeg
WIS	University of Wisconsin-Madison	v0339208WIS	https://api.idigbio.org/v2/media/25b2c63cc4d048bdb87b5831f5079171?size=fullsize	https://api.idigbio.org/v2/media/25b2c63cc4d048bdb87b5831f5079171?size=webview
WIS	University of Wisconsin-Madison	v0061577WIS	http://storage.idigbio.org/wis/aquatic/v0061/v0061577WIS_lg.jpg	http://storage.idigbio.org/wis/aquatic/v0061/v0061577WIS.JPG
WIS	University of Wisconsin-Madison	v0118690WIS	http://storage.idigbio.org/wis/aquatic/v0118/v0118690WIS_lg.jpg	http://storage.idigbio.org/wis/aquatic/v0118/v0118690WIS.JPG
WIS	University of Wisconsin-Madison	v0217874WIS	http://storage.idigbio.org/wis/aquatic/v0217/v0217874WIS_lg.jpg	http://storage.idigbio.org/wis/aquatic/v0217/v0217874WIS.JPG
WIS	University of Wisconsin-Madison	v0209063WIS	http://storage.idigbio.org/wis/aquatic/pre_02/v0209063/v0209063WIS_lg.jpg	http://storage.idigbio.org/wis/aquatic/pre_02/v0209063/v0209063WIS.jpg
WIS	University of Wisconsin-Madison	v0081000WIS	http://storage.idigbio.org/wis/aquatic/v0081/v0081000WIS_lg.jpg	http://storage.idigbio.org/wis/aquatic/v0081/v0081000WIS.JPG
WIS	University of Wisconsin-Madison	v0297279WIS	http://storage.idigbio.org/wis/aquatic/pre_02/v0297279/v0297279WIS_lg.jpg	http://storage.idigbio.org/wis/aquatic/pre_02/v0297279/v0297279WIS.JPG
WIS	University of Wisconsin-Madison	v0287500WIS	http://storage.idigbio.org/wis/aquatic/v0287/v0287500WIS_lg.jpg	http://storage.idigbio.org/wis/aquatic/v0287/v0287500WIS.JPG
WIS	University of Wisconsin-Madison	v0306604WIS	http://storage.idigbio.org/wis/aquatic/v0306/v0306604WIS_lg.jpg	http://storage.idigbio.org/wis/aquatic/v0306/v0306604WIS.JPG
WIS	University of Wisconsin-Madison	v0314136WIS	http://storage.idigbio.org/wis/aquatic/v0314/v0314136WIS_lg.jpg	http://storage.idigbio.org/wis/aquatic/v0314/v0314136WIS.JPG
WSC	Western State Colorado University	WSC0005815C	http://hasbrouck.asu.edu/imglib/intermt/WSC/WSC0005/WSC0005815_lg.jpg	http://hasbrouck.asu.edu/imglib/intermt/WSC/WSC0005/WSC0005815.JPG
WSC	Western State Colorado University	WSC0000924	http://hasbrouck.asu.edu/imglib/intermt/WSC/WSC0000/WSC0000924_lg.jpg	http://hasbrouck.asu.edu/imglib/intermt/WSC/WSC0000/WSC0000924.JPG
WSC	Western State Colorado University	WSC0003692	http://hasbrouck.asu.edu/imglib/intermt/WSC/WSC0003/WSC0003692_lg.jpg	http://hasbrouck.asu.edu/imglib/intermt/WSC/WSC0003/WSC0003692.JPG
WSC	Western State Colorado University	WSC0005831C	http://hasbrouck.asu.edu/imglib/intermt/WSC/WSC0005/WSC0005831B_lg.jpg	http://hasbrouck.asu.edu/imglib/intermt/WSC/WSC0005/WSC0005831B.JPG
WSC	Western State Colorado University	WSC0003660	http://sernecportal.org/imglib/sernec/wsc/plantae/WSC0003/WSC0003660_lg.jpg	http://sernecportal.org/imglib/sernec/wsc/plantae/WSC0003/WSC0003660.JPG
WSC	Western State Colorado University	WSC0001526	http://sernecportal.org/imglib/sernec/wsc/plantae/WSC0001/WSC0001526_lg.jpg	http://sernecportal.org/imglib/sernec/wsc/plantae/WSC0001/WSC0001526.JPG
WSC	Western State Colorado University	WSC0001602	http://sernecportal.org/imglib/sernec/wsc/plantae/WSC0001/WSC0001602_lg.jpg	http://sernecportal.org/imglib/sernec/wsc/plantae/WSC0001/WSC0001602.JPG
WSC	Western State Colorado University	WSC0005915	http://sernecportal.org/imglib/sernec/wsc/plantae/WSC0005/WSC0005915_lg.jpg	http://sernecportal.org/imglib/sernec/wsc/plantae/WSC0005/WSC0005915.JPG
WSC	Western State Colorado University	WSC0002847	http://sernecportal.org/imglib/sernec/wsc/plantae/WSC0002/WSC0002847_lg.jpg	http://sernecportal.org/imglib/sernec/wsc/plantae/WSC0002/WSC0002847.JPG
WSC	Western State Colorado University	WSC0006941	http://sernecportal.org/imglib/sernec/wsc/plantae/WSC0006/WSC0006941_lg.jpg	http://sernecportal.org/imglib/sernec/wsc/plantae/WSC0006/WSC0006941.JPG
WVA	West Virginia University	WVA-V-0004502	https://bisque.cyverse.org/image_service/image/00-gcJUGnQzGzyK5W7UobipgJ/resize:4000/format:jpeg	https://bisque.cyverse.org/image_service/image/00-gcJUGnQzGzyK5W7UobipgJ/resize:1250/format:jpeg
WVA	West Virginia University	WVA-V-0017913	https://bisque.cyverse.org/image_service/image/00-NNe7ANBF9akWmTC3FxkJuk/resize:4000/format:jpeg	https://bisque.cyverse.org/image_service/image/00-NNe7ANBF9akWmTC3FxkJuk/resize:1250/format:jpeg
WVA	West Virginia University	WVA-V-0008066	https://bisque.cyverse.org/image_service/image/00-FWH6NsoFX5stvHChreBRrV/resize:4000/format:jpeg	https://bisque.cyverse.org/image_service/image/00-FWH6NsoFX5stvHChreBRrV/resize:1250/format:jpeg
WVA	West Virginia University	WVA-V-0035618	https://bisque.cyverse.org/image_service/image/00-SfSeQe28RrJsui5JoKifi9/resize:4000/format:jpeg	https://bisque.cyverse.org/image_service/image/00-SfSeQe28RrJsui5JoKifi9/resize:1250/format:jpeg
WVA	West Virginia University	WVA-V-0039864	https://bisque.cyverse.org/image_service/image/00-nezLBJBxSzgWcCjpom6Jb/resize:4000/format:jpeg	https://bisque.cyverse.org/image_service/image/00-nezLBJBxSzgWcCjpom6Jb/resize:1250/format:jpeg
WVA	West Virginia University	WVA-V-0044873	https://bisque.cyverse.org/image_service/image/00-sTuZUiF5k3KrQo5aBpAxjG/resize:4000/format:jpeg	https://bisque.cyverse.org/image_service/image/00-sTuZUiF5k3KrQo5aBpAxjG/resize:1250/format:jpeg
WVA	West Virginia University	WVA-V-0053012	https://bisque.cyverse.org/image_service/image/00-4xdqj6t4TbGjFiw7fKsdDk/resize:4000/format:jpeg	https://bisque.cyverse.org/image_service/image/00-4xdqj6t4TbGjFiw7fKsdDk/resize:1250/format:jpeg
WVA	West Virginia University	WVA-V-0072762	https://bisque.cyverse.org/image_service/image/00-w2AJRA4982EWNLcuJTnqyB/resize:4000/format:jpeg	https://bisque.cyverse.org/image_service/image/00-w2AJRA4982EWNLcuJTnqyB/resize:1250/format:jpeg
WVA	West Virginia University	WVA-V-0076225	https://bisque.cyverse.org/image_service/image/00-tGg5m2WmtJKoqkaEFWaPc9/resize:4000/format:jpeg	https://bisque.cyverse.org/image_service/image/00-tGg5m2WmtJKoqkaEFWaPc9/resize:1250/format:jpeg
WVA	West Virginia University	WVA-V-0077127	https://bisque.cyverse.org/image_service/image/00-QuiSnDY5UaZiH9xBM9ZkEQ/resize:4000/format:jpeg	https://bisque.cyverse.org/image_service/image/00-QuiSnDY5UaZiH9xBM9ZkEQ/resize:1250/format:jpeg
MO	Missouri Botanical Garden	3344594		In-person photographs of specimens
MO	Missouri Botanical Garden	938019		In-person photographs of specimens
MO	Missouri Botanical Garden	6657410		In-person photographs of specimens
MO	Missouri Botanical Garden	5123527		In-person photographs of specimens
MO	Missouri Botanical Garden	5431432		In-person photographs of specimens
MO	Missouri Botanical Garden	04822882		In-person photographs of specimens
MO	Missouri Botanical Garden	1870118		In-person photographs of specimens
MO	Missouri Botanical Garden	6225757		In-person photographs of specimens
MO	Missouri Botanical Garden	1841017		In-person photographs of specimens
MO	Missouri Botanical Garden	2600789		In-person photographs of specimens
MO	Missouri Botanical Garden	2070806		In-person photographs of specimens
MO	Missouri Botanical Garden	1084538		In-person photographs of specimens
MO	Missouri Botanical Garden	3682751		In-person photographs of specimens
MO	Missouri Botanical Garden	216240		In-person photographs of specimens
MO	Missouri Botanical Garden	5514977		In-person photographs of specimens
MO	Missouri Botanical Garden	6396219		In-person photographs of specimens
MO	Missouri Botanical Garden	3691279		In-person photographs of specimens
MO	Missouri Botanical Garden	2378485		In-person photographs of specimens
MO	Missouri Botanical Garden	2069051		In-person photographs of specimens
MO	Missouri Botanical Garden	1916435		In-person photographs of specimens
RM	University of Wyoming	693242		In-person photographs of specimens
RM	University of Wyoming	403921		In-person photographs of specimens
RM	University of Wyoming	541369		In-person photographs of specimens
RM	University of Wyoming	568209		In-person photographs of specimens
RM	University of Wyoming	377111		In-person photographs of specimens
RM	University of Wyoming	596149		In-person photographs of specimens
RM	University of Wyoming	217732		In-person photographs of specimens
RM	University of Wyoming	93742		In-person photographs of specimens
RM	University of Wyoming	306744		In-person photographs of specimens
RM	University of Wyoming	387344		In-person photographs of specimens
