# Supplementary material for: LeafMachine: Using machine learning to automate leaf trait extraction from digitized herbarium specimens
Source: Appl Plant Sci. 2020 Jul 1;8(6):e11367. doi: 10.1002/aps3.11367 (PMC7328653; doi:10.1002/aps3.11367)
Supplement: Supplementary file 4 — APPENDIX S4. Counts of families, genera, and species included in the ground‐truth image data sets. [file APS3-8-e11367-s004.xlsx]

## Sheet: Sheet1
Weaver et al.—Applications in Plant Sciences 2020 8(6)—Data Supplement S4
doi:10.1002/aps3.11367
Appendix S4. Counts of families, genera, and species included in the ground-truth image data sets. (a) The SVM (support vector machine) ground-truth data set comprises 2685 images used to train the SVM leaf identification tool. (b) The CNN (convolutional neural network) ground-truth dataset comprises images used to train and validate the semantic segmentation CNN and is a subset of the SVM data s…
(a) SVM Groundtruth Data set			(b) CNN Groundtruth Data set			(c) CNN Evaluation Data set
Families	Genera	Species	Families	Genera	Species	Families	Genera	Species
165	535	976	54	112	134	14	14	16
Family	Count	Percent	Family	Count	Percent	Family	Count	Percent
Acanthaceae	11	0.00409683	Acanthaceae	2	0.00569801	Acanthaceae	2	0.027027
Aceraceae	2	0.000744879	Adoxaceae	2	0.00569801	Aquifoliaceae	2	0.027027
Adoxaceae	12	0.00446927	Amaranthaceae	4	0.011396	Asteraceae	4	0.0540541
Agavaceae	2	0.000744879	Apiaceae	4	0.011396	Bignoniaceae	2	0.027027
Alismataceae	6	0.00223464	Araceae	2	0.00569801	Cleomaceae	2	0.027027
Alliaceae	2	0.000744879	Asclepiadaceae	4	0.011396	Convolvulaceae	2	0.027027
Amaranthaceae	24	0.00893855	Asparagaceae	2	0.00569801	Cyperaceae	2	0.027027
Amaryllidaceae	8	0.00297952	Aspleniaceae	6	0.017094	Fagaceae	2	0.027027
Anacardiaceae	2	0.000744879	Asteraceae	30	0.0854701	Hydrocharitaceae	2	0.027027
Annonaceae	2	0.000744879	Betulaceae	2	0.00569801	Hydrophyllaceae	2	0.027027
Apiaceae	36	0.0134078	Brassicaceae	6	0.017094	Juncaceae	4	0.0540541
Apocynaceae	12	0.00446927	Caprifoliaceae	2	0.00569801	Onagraceae	4	0.0540541
Aquifoliaceae	18	0.00670391	Caryophyllaceae	2	0.00569801	Phytolaccaceae	2	0.027027
Araceae	12	0.00446927	Celastraceae	4	0.011396	Poaceae	2	0.027027
Araliaceae	14	0.00521415	Colchicaceae	2	0.00569801	NA	40	0.540541
Aristolochiaceae	12	0.00446927	Commelinaceae	2	0.00569801	TOTAL:	74	1
Asclepiadaceae	6	0.00223464	Cyperaceae	34	0.0968661
Asparagaceae	24	0.00893855	Dryopteridaceae	8	0.022792
Aspleniaceae	10	0.00372439	Ephedraceae	2	0.00569801
Asteraceae	293	0.109125	Ericaceae	6	0.017094
Athyriaceae	2	0.000744879	Euphorbiaceae	10	0.02849
Balsaminaceae	8	0.00297952	Fabaceae	16	0.045584
Berberidaceae	6	0.00223464	Fagaceae	8	0.022792
Betulaceae	16	0.00595903	Geraniaceae	2	0.00569801
Bignoniaceae	6	0.00223464	Hydrocharitaceae	6	0.017094
Boraginaceae	32	0.0119181	Iridaceae	2	0.00569801
Brassicaceae	46	0.0171322	Juncaceae	2	0.00569801
Burmanniaceae	2	0.000744879	Lentibulariaceae	2	0.00569801
Cactaceae	8	0.00297952	Lycopodiaceae	2	0.00569801
Calycanthaceae	2	0.000744879	Malvaceae	2	0.00569801
Campanulaceae	10	0.00372439	Melanthiaceae	2	0.00569801
Cannabaceae	4	0.00148976	Moraceae	2	0.00569801
Caprifoliaceae	12	0.00446927	Onagraceae	8	0.022792
Caryophyllaceae	14	0.00521415	Orchidaceae	2	0.00569801
Celastraceae	8	0.00297952	Phrymaceae	2	0.00569801
Chenopodiaceae	4	0.00148976	Pinaceae	2	0.00569801
Cistaceae	2	0.000744879	Plantaginaceae	12	0.034188
Cleomaceae	6	0.00223464	Poaceae	40	0.11396
Clethraceae	2	0.000744879	Polemoniaceae	2	0.00569801
Clusiaceae	2	0.000744879	Polygonaceae	6	0.017094
Colchicaceae	8	0.00297952	Pontederiaceae	2	0.00569801
Commelinaceae	6	0.00223464	Potamogetonaceae	2	0.00569801
Convolvulaceae	10	0.00372439	Primulaceae	4	0.011396
Cornaceae	14	0.00521415	Ranunculaceae	4	0.011396
Crassulaceae	6	0.00223464	Rosaceae	8	0.022792
Cucurbitaceae	4	0.00148976	Rubiaceae	8	0.022792
Cupressaceae	18	0.00670391	Salicaceae	4	0.011396
Cyatheaceae	2	0.000744879	Saxifragaceae	2	0.00569801
Cyperaceae	198	0.073743	Scrophulariaceae	6	0.017094
Dennstaedtiaceae	10	0.00372439	Smilacaceae	2	0.00569801
Diapensiaceae	2	0.000744879	Solanaceae	2	0.00569801
Dipsacaceae	2	0.000744879	Violaceae	2	0.00569801
Dryopteridaceae	22	0.00819367	Xyridaceae	2	0.00569801
Dryopteris	2	0.000744879	NA	47	0.133903
Elaeagnaceae	2	0.000744879	TOTAL:	351	1
Ephedraceae	10	0.00372439
Equisetaceae	8	0.00297952
Ericaceae	54	0.0201117
Eriocaulaceae	2	0.000744879
Euphorbiaceae	32	0.0119181
Fabaceae	94	0.0350093
Fagaceae	38	0.0141527
Garryaceae	2	0.000744879
Gentianaceae	8	0.00297952
Geraniaceae	6	0.00223464
Ginkgoaceae	2	0.000744879
Gramineae	4	0.00148976
Grossulariaceae	2	0.000744879
Habenaria	2	0.000744879
Hamamelidaceae	4	0.00148976
Hydrangeaceae	6	0.00223464
Hydrocharitaceae	10	0.00372439
Hydrophyllaceae	8	0.00297952
Hypericaceae	18	0.00670391
Iridaceae	22	0.00819367
Isoetaceae	4	0.00148976
Iteaceae	2	0.000744879
Juglandaceae	6	0.00223464
Juncaceae	48	0.0178771
Lamiaceae	44	0.0163873
Lennoaceae	2	0.000744879
Lentibulariaceae	10	0.00372439
Liliaceae	12	0.00446927
Linaceae	4	0.00148976
Loasaceae	6	0.00223464
Lobelia	2	0.000744879
Loganiaceae	2	0.000744879
Lycopodiaceae	8	0.00297952
Lygodiaceae	2	0.000744879
Lythraceae	10	0.00372439
Magnoliaceae	2	0.000744879
Malpighiaceae	4	0.00148976
Malvaceae	10	0.00372439
Marantaceae	2	0.000744879
Marcgraviaceae	2	0.000744879
Medicago	2	0.000744879
Melanthiaceae	10	0.00372439
Melastomataceae	12	0.00446927
Meliaceae	2	0.000744879
Moraceae	4	0.00148976
Myricaceae	10	0.00372439
Namaceae	4	0.00148976
Nyctaginaceae	4	0.00148976
Oleaceae	17	0.00633147
Onagraceae	36	0.0134078
Onocleaceae	2	0.000744879
Ophioglossaceae	2	0.000744879
Orchidaceae	14	0.00521415
Orobanchaceae	14	0.00521415
Osmundaceae	2	0.000744879
Oxalidaceae	8	0.00297952
Palmae	2	0.000744879
Papaveraceae	12	0.00446927
Passifloraceae	4	0.00148976
Phrymaceae	8	0.00297952
Phytolaccaceae	4	0.00148976
Pinaceae	8	0.00297952
Piperaceae	2	0.000744879
Plantae	2	0.000744879
Plantaginaceae	32	0.0119181
Platanaceae	2	0.000744879
Poaceae	212	0.0789572
Polemoniaceae	22	0.00819367
Polygalaceae	6	0.00223464
Polygonaceae	50	0.018622
Polypodiaceae	8	0.00297952
Pontederiaceae	4	0.00148976
Portulacaceae	2	0.000744879
Potamogetonaceae	14	0.00521415
Primulaceae	18	0.00670391
Pteridaceae	20	0.00744879
Ranunculaceae	30	0.0111732
Rhamnaceae	6	0.00223464
Rosaceae	55	0.0204842
Rubiaceae	30	0.0111732
Rutaceae	2	0.000744879
Salicaceae	24	0.00893855
Salsola	2	0.000744879
Santalaceae	4	0.00148976
Sapindaceae	16	0.00595903
Sarracenia	2	0.000744879
Sarraceniaceae	2	0.000744879
Saururaceae	2	0.000744879
Saxifragaceae	8	0.00297952
Scrophulariaceae	18	0.00670391
Smilacaceae	14	0.00521415
Solanaceae	9	0.00335196
Styracaceae	2	0.000744879
Symplocaceae	2	0.000744879
Tamaricaceae	2	0.000744879
Theaceae	2	0.000744879
Thelypteridaceae	4	0.00148976
Thymelaeaceae	2	0.000744879
Typhaceae	2	0.000744879
Ulmaceae	4	0.00148976
Urticaceae	4	0.00148976
Vaccinium	2	0.000744879
Verbenaceae	6	0.00223464
Veronicastrum	2	0.000744879
Violaceae	16	0.00595903
Vitaceae	12	0.00446927
Woodsiaceae	10	0.00372439
Xanthorrhoeaceae	2	0.000744879
Xyridaceae	4	0.00148976
Zygophyllaceae	2	0.000744879
NA	286	0.106518
TOTAL:	2685	1
